# Supplementary material for: Loss of key endosymbiont genes may facilitate early host control of the chromatophore in Paulinella
Source: iScience. 2022 Aug 17;25(9):104974. doi: 10.1016/j.isci.2022.104974 (PMC9450145; doi:10.1016/j.isci.2022.104974)
Supplement: Table S1. Original KR01 genes annotated as part of the KEGG pathways and description of new RNA-seq verified gene models, related to Tables 1–3 and Figures 1–3 [file mmc2.xlsx]

## Sheet: SuppTable_S1
Supplementary Table S1: Original KR01 genes annotated as part of the KEGG pathways and description of new RNA-seq verified gene models. Related to Tables 1-3 and Figures 1-3.
KEGG Pathway	KEGG ID	KEGG ID Definition	Synechococcus sp. WH5701 Protein	KR01 Genes								KAAS Re-annotation	Nuclear genes corrected using RNA-seq
				Protein ID	Localization	Has crTP	Protein length	No. Exons	Scaffold ID	Gene Start	Gene End		StringTie2 ID	StringTie2pepID	ORF Type	KEGG Hit Coverage	Decision	Comments
DNA Replication (ko03030)	K01972	E6.5.1.2, ligA, ligB; DNA ligase (NAD+) [EC:6.5.1.2]	EAQ75604	g10549.t1	Nuclear	Yes	980	35	3831_003860F	34509	65939	K01972	MSTRG.15911.1	MSTRG.15911.1.p1	complete	98.1159	OK	Removed first exon from transcript as it was caused by a 1bp mapping from the SL sequence
				g48259.t1	Nuclear		699	2	230_000234F	18811	21350	K01972	MSTRG.8876.1	MSTRG.8876.1.p1	complete	81.7797	OK
				g9498.t1	Nuclear		188	11	2091_002113F	43900	57855	K01972	MSTRG.7660.1	MSTRG.7660.1.p1	complete	15.4192	OK
	K02314	dnaB; replicative DNA helicase [EC:3.6.4.12]	EAQ75589	KX897545.1_prot_APP88154.1_345	Plastid		477	1	KX897545.1	399159	400592		NA				OK
	K02316	dnaG; DNA primase [EC:2.7.7.101]	EAQ75091	KX897545.1_prot_APP88027.1_218	Plastid		673	1	KX897545.1	246824	248845		NA				OK
	K02335	polA; DNA polymerase I [EC:2.7.7.7]	EAQ74696	g12177.t1	Nuclear		771	14	4318_004351F	640	6085	K02335	MSTRG.17738.1	MSTRG.17738.1.p1	3prime_partial	32.1353	OK	Removed the last 3 exons and changed coords of 4th last because transcript looked to be two genes fused. Could be genome based misassembly?
				g35780.t1	Nuclear	Yes	1183	47	955_000971F	16141	102022	K02335	MSTRG.27742.1	MSTRG.27742.1.p1	complete	99.8907	OK
				g4781.t1	Nuclear		809	39	1884_001905F	84134	94102	K02335	MSTRG.6340.1	MSTRG.6340.1.p1	complete	55.3973	OK	Remove first exon of transcript as it was only joined to the rest of the gene model by 2 reads (likely spurious alignments)
				g65508.t1	Nuclear		880	16	1518_001539F	36879	44816	K02335	MSTRG.4007.1	MSTRG.4007.1.p1	complete	45.4641	OK
				g79338.t1	Nuclear		707	28	3210_003237F	23972	50506	K02335	MSTRG.13387.1	MSTRG.13387.1.p1	complete	27.1645	OK
	K02337	dnaE; DNA polymerase III subunit alpha [EC:2.7.7.7]	EAQ75099	KX897545.1_prot_APP88023.1_214	Plastid		1177	1	KX897545.1	241636	245169		NA				OK
	K02338	dnaN; DNA polymerase III subunit beta [EC:2.7.7.7]	EAQ75723	KX897545.1_prot_APP88184.1_375	Plastid		386	1	KX897545.1	437043	438203		NA				OK
	K02340	holA; DNA polymerase III subunit delta [EC:2.7.7.7]	EAQ75796	KX897545.1_prot_APP88227.1_418	Plastid		322	1	KX897545.1	489411	490379		NA				OK
	K02341	holB; DNA polymerase III subunit delta' [EC:2.7.7.7]	EAQ75332	KX897545.1_prot_APP88084.1_275	Plastid		315	1	KX897545.1	315679	316626		NA				OK
	K02342	dnaQ; DNA polymerase III subunit epsilon [EC:2.7.7.7]	EAQ74371	g42696.t1	Nuclear		955	22	329_000335F	125073	157837		MSTRG.13717.1	MSTRG.13717.1.p1	complete	80.2885	OK
				g5518.t1	Nuclear		354	7	2168_002191F	118478	122015		MSTRG.8071.1	MSTRG.8071.1.p1	complete	92.6174	OK	Split last exon of transcript as it may cross into another transcribed region that is not part of the main gene
				KX897545.1_prot_APP88013.1_204	Plastid		233	1	KX897545.1	232080	232781		NA				OK
	K02343	dnaX; DNA polymerase III subunit gamma/tau [EC:2.7.7.7]	EAQ75781	g12172.t1	Nuclear		128	4	4682_004717F	50401	54313		MSTRG.19005.3	MSTRG.19005.3.p1	5prime_partial		Removed	Whole regions is expressed (Paulinella_micropora_KR01_nuclear___4682_004717F:48213-52133). Multiple isoforms? Psudogene? New protein has no homology to original KEGG entry
				KX897545.1_prot_APP88218.1_409	Plastid		580	1	KX897545.1	476508	478250		NA				OK
	K03111	ssb; single-strand DNA-binding protein	EAQ75861	KX897545.1_prot_APP88236.1_427	Plastid		124	1	KX897545.1	500619	500993		NA				OK
	K03469	rnhA, RNASEH1; ribonuclease HI [EC:3.1.26.4]	EAQ76617	g76401.t1	Nuclear		331	16	2900_002923F	59451	69760	K03469	MSTRG.11892.1	MSTRG.11892.1.p1	complete	58.9641	OK	Coverage dip at 5-prime end is because of two splice variants present for this gene
				g3122.t1	Nuclear	Yes	721	34	4818_004858F	1545	45303	K03469	MSTRG.19480.1	MSTRG.19480.1.p1	complete	50	OK	Genome misassembly at 3-prime end? 5-prime end trunctaed because it hit end of scaffold?
	K03470	rnhB; ribonuclease HII [EC:3.1.26.4]	EAQ75396	g3604.t1	Nuclear		409	19	3656_003684F	27818	37894	K03470	MSTRG.15162.1	MSTRG.15162.1.p1	complete		Removed	New protein has no homology to original KEGG entry
				g47132.t1	Nuclear	Yes	368	15	1998_002019F	2393	24730	K03470	MSTRG.7053.1	MSTRG.7053.1.p1	complete	62.0579	OK	Genes g47132.t1 and g47134.t1 should be joined.
				g47134.t1	Nuclear		209	10	1998_002019F	28856	40002						OK
Purine Metabolism (map00230)	K00088	IMPDH, guaB; IMP dehydrogenase [EC:1.1.1.205]	EAQ75021	g54773.t1	Nuclear		437	17	16_000019F	242027	245217	K00088	MSTRG.5217.1	MSTRG.5217.1.p1	complete	95.3398	OK
				KX897545.1_prot_APP88521.1_712	Plastid		387	1	KX897545.1	803028	804191		NA				OK
	K00106	XDH; xanthine dehydrogenase/oxidase [EC:1.17.1.4 1.17.3.2]	-	g28623.t1	Nuclear		73	1	4368_004400F	60262	60483		NA				Removed	Large region expressed. Closest gene model is MSTRG.17924.1 but it doesn’t overlap with original gene (Paulinella_micropora_KR01_nuclear___4368_004400F:57654-60765). Psudogene? g28623.t1 looks to be in the 5-prime UTR of the larger gene; has very low expression compared with the bigger gene
	K00524	nrdJ; ribonucleotide reductase, class II [EC:1.17.4.2]	-	KX897545.1_prot_APP88576.1_767	Plastid		776	1	KX897545.1	871079	873409		NA				OK
	K00527	rtpR; ribonucleoside-triphosphate reductase (thioredoxin) [EC:1.17.4.2]	-	g84.t1	Nuclear		707	5	4658_004693F	19865	23369	K00525	MSTRG.18906.1	MSTRG.18906.1.p1	complete	98.9313	OK
	K00602	purH; phosphoribosylaminoimidazolecarboxamide formyltransferase / IMP cyclohydrolase [EC:2.1.2.3 3.5.4.10]	EAQ73602;EAQ75486	g16052.t1	Nuclear		643	13	514_000524F	20006	27607	K00602	MSTRG.20503.1	MSTRG.20503.1.p1	complete	97.545	OK
				KX897545.1_prot_APP88285.1_476	Plastid		527	1	KX897545.1	556570	558153		NA				OK
	K00759	APRT, apt; adenine phosphoribosyltransferase [EC:2.4.2.7]	EAQ74398	g25683.t1	Nuclear		223	13	1938_001959F	73841	88280	K00759	MSTRG.6689.1	MSTRG.6689.1.p1	complete	89.1892	OK	Removed first and last exons of transcript as they appeared to be low expressed. Possibly very rare isoforms? Also adjusted last exon end position as it was shorter then it should have been because of the low coverage last exon.
	K00760	hprT, hpt, HPRT1; hypoxanthine phosphoribosyltransferase [EC:2.4.2.8]	-	g21748.t1	Nuclear	YES	1006	44	96_000099F	82218	120164	K00760	MSTRG.27853.2	MSTRG.27853.2.p1	complete	97.2376	OK
				g27037.t1	Nuclear		209	11	3731_003760F	21077	27250	K00760	MSTRG.15480.1	MSTRG.15480.1.p1	complete	45.1087	OK	Revoved first exon of transcript as it has likely arrisen from spurious/very low frequency read mapping+Mapping of reads from the spliced leader sequence
				g69549.t1	Nuclear		247	8	4379_004410F	55652	60231	K00760	MSTRG.17958.1	MSTRG.17958.1.p1	5prime_partial	58.8889	OK
	K00764	purF, PPAT; amidophosphoribosyltransferase [EC:2.4.2.14]	EAQ75726	g57157.t1	Nuclear		743	12	10_000013F	470717	482239	K00764	MSTRG.835.1	MSTRG.835.1.p1	complete	99.6024	OK	Adjusted end of last exon in transcript as it joined a downstream expressed region not part of main gene. Maybe a result of misassembly in the genome?
	K00856	E2.7.1.20, ADK; adenosine kinase [EC:2.7.1.20]	-	g65619.t1	Nuclear	YES	299	14	6528_006609F	710	20586	K00856	MSTRG.24012.1	MSTRG.24012.1.p1	3prime_partial	24.1379	OK
				g71715.t1	Nuclear		613	18	463_000471F	124617	136636	K00856	MSTRG.18860.1	MSTRG.18860.1.p1	complete	61.5599	OK
	K00860	cysC; adenylylsulfate kinase [EC:2.7.1.25]	EAQ75377	g56101.t1	Nuclear		399	14	3068_003093F	20161	34096		MSTRG.12686.1	MSTRG.12686.1.p1	complete	96.5116	OK
				KX897545.1_prot_APP88112.1_303	Plastid		211	1	KX897545.1	346077	346712		NA				OK
	K00873	PK, pyk; pyruvate kinase [EC:2.7.1.40]	EAQ74576	g3414.t1	Nuclear		173	8	6246_006324F	188	13477	K00873	MSTRG.23381.1	MSTRG.23381.1.p1	3prime_partial	25.2049	OK
				g51940.t1	Nuclear		262	14	5981_006052F	13462	33919		MSTRG.22796.1	MSTRG.22796.1.p1	complete	32.1649	OK	Removed last exon of transcript as it appeared to be low expressed and possibly predicted from spurious read mapping that joined it to the main gene incorrectly.
				g63390.t1	Nuclear		628	31	3215_003243F	49081	64575	K00873	MSTRG.13414.1	MSTRG.13414.1.p1	complete	91.8605	OK	Removed first exon as it appeared to be low expressed and has very few reads joining it to the rest of the gene model
				g63747.t1	Nuclear		202	2	5681_005742F	7601	9663		MSTRG.22014.1	MSTRG.22014.1.p1	5prime_partial		Removed	New protein has no homology to original KEGG entry
				g7142.t1	Nuclear		534	25	660_000671F	194831	214170	K00873	MSTRG.24199.1	MSTRG.24199.1.p1	complete	94.0239	OK
				KX897545.1_prot_APP87965.1_156	Plastid		590	1	KX897545.1	184750	186522		NA				OK
	K00926	arcC; carbamate kinase [EC:2.7.2.2]	-	g3543.t1	Nuclear		570	31	5659_005720F	5791	25614	K00611;K00926	MSTRG.21953.1	MSTRG.21953.1.p1	complete	97.4843	OK	Removed first exon of transcript as it appeared to be low expressed and possibly joined by 2bp mapping of spliced leader containing reads
	K00939	adk, AK; adenylate kinase [EC:2.7.4.3]	EAQ76717	g10113.t1	Nuclear		752	16	2207_002230F	8575	14782	K00939	MSTRG.8290.1	MSTRG.8290.1.p1	complete	67.8862	OK
				g1121.t1	Nuclear		327	17	3259_003287F	22495	38340	K00939	MSTRG.13579.1	MSTRG.13579.1.p1	complete	85.9813	OK
				g25648.t1	Nuclear		637	29	3747_003777F	25699	43819	K00939	MSTRG.15534.1	MSTRG.15534.1.p1	complete	81.8548	OK	Removed first exon of transcript as it appeared to be low expressed and joined to the rest of the gene by a 1bp mapping of spliced leader containing reads.
				g39743.t1	Nuclear		557	20	132_000135F	150863	166871	K00939	MSTRG.2607.1	MSTRG.2607.1.p1	complete	58.6705	OK
				g40143.t1	Nuclear		275	4	715_000727F	50561	52271		MSTRG.25291.1	MSTRG.25291.1.p2	5prime_partial		Removed	Area is a bit of a mess. Lots of transcibed regions in "intron" regions of possible genes. MSTRG.25291.1 picked over MSTRG.25291.2 as it had higher coverage. New protein has no homology to original KEGG entry
				g82166.t1	Nuclear		339	16	1200_001220F	33120	48017	K00939	MSTRG.1642.2	MSTRG.1642.2.p1	complete	99.1176	OK
				KX897545.1_prot_APP88343.1_534	Plastid		182	1	KX897545.1	624179	624727		NA				OK
	K00940	ndk, NME; nucleoside-diphosphate kinase [EC:2.7.4.6]	EAQ76583	g72431.t1	Nuclear		199	10	2095_002117F	65214	69795	K00940	MSTRG.7674.2	MSTRG.7674.2.p1	complete	67.3729	OK	Removed first exon of transcript as it appeared to below expressed and intron is only really spanned by spliced leader containing reads which only have 1bp align in the new exon
				g80328.t1	Nuclear		276	11	3300_003327F	57173	63822	K00940	MSTRG.13723.1	MSTRG.13723.1.p1	complete	96.8326	OK
				KX897545.1_prot_APP88146.1_337	Plastid		160	1	KX897545.1	386478	386960		NA				OK
	K00942	E2.7.4.8, gmk; guanylate kinase [EC:2.7.4.8]	EAQ74985	g39536.t1	Nuclear		285	15	2987_003012F	60304	66746	K00942	MSTRG.12344.1	MSTRG.12344.1.p1	complete	92.4242	OK
				KX897545.1_prot_APP88506.1_697	Plastid		183	1	KX897545.1	791082	791633		NA				OK
	K00944	AK3; nucleoside-triphosphate--adenylate kinase [EC:2.7.4.10]	-	g10172.t1	Nuclear		906	37	2742_002765F	10479	50343	K00939	MSTRG.11129.2	MSTRG.11129.2.p1	complete	87.4439	OK
				g15338.t1	Nuclear		209	12	6127_006202F	8305	20526	K00939;K00944	MSTRG.23120.1	MSTRG.23120.1.p1	complete	61.8834	OK	Trimmed 5-prime end of first exon, was extened past a clear drop in read mapping in to a region with almost zero read coverage.
	K00948	PRPS, prsA; ribose-phosphate pyrophosphokinase [EC:2.7.6.1]	EAQ74011	g170.t1	Nuclear		514	26	6619_006719F	1798	24847	K00948	MSTRG.24211.1	MSTRG.24211.1.p1	complete	77.3455	OK
				g59712.t1	Nuclear		190	3	4722_004757F	49220	53967	K00948	MSTRG.19143.1	MSTRG.19143.1.p1	complete	32.8042	OK
				KX897545.1_prot_APP88531.1_722	Plastid		343	1	KX897545.1	816431	817462		NA				OK
	K00958	sat, met3; sulfate adenylyltransferase [EC:2.7.7.4]	EAQ75411	g31995.t1	Nuclear		621	37	2883_002906F	11951	35475	K00958	MSTRG.11794.2	MSTRG.11794.2.p1	complete	98.4238	OK	Removed first exon of transcript as it appeared to be low expressed and possibly predicted from spurious read mapping
				g6933.t1	Nuclear		779	26	3682_003709F	42028	74839		MSTRG.15268.1	MSTRG.15268.1.p1	complete	17.9592	OK
				KX897545.1_prot_APP88310.1_501	Plastid		393	1	KX897545.1	584430	585611		NA				OK
	K00988	APA1_2; sulfate adenylyltransferase (ADP) / ATP adenylyltransferase [EC:2.7.7.5 2.7.7.53]	EAQ73763
	K01081	E3.1.3.5; 5'-nucleotidase [EC:3.1.3.5]	-	g16819.t1	Nuclear		577	22	421_000429F	108847	139817	K01081	MSTRG.17384.1	MSTRG.17384.1.p1	complete	94.6237	OK
				g39502.t1	Nuclear		627	35	958_000975F	27804	78544	K01081;K11751	MSTRG.27764.1	MSTRG.27764.1.p1	complete	94.1712	OK
	K01139	spoT; GTP diphosphokinase / guanosine-3',5'-bis(diphosphate) 3'-diphosphatase [EC:2.7.6.5 3.1.7.2]	EAQ76636	KX897545.1_prot_APP88130.1_321	Plastid		561	1	KX897545.1	365900	367585		NA				OK
	K01428	ureC; urease subunit alpha [EC:3.5.1.5]	EAQ75896
	K01429	ureB; urease subunit beta [EC:3.5.1.5]	EAQ75895
	K01430	ureA; urease subunit gamma [EC:3.5.1.5]	EAQ75894
	K01487	E3.5.4.3, guaD; guanine deaminase [EC:3.5.4.3]	-	g9046.t1	Nuclear		376	7	1006_001024F	103734	108715	K01487	MSTRG.9046.t1.1	MSTRG.9046.t1.1.p1	complete	32.0261	OK	Had to manually build gene model. Exon 4 might have alternative isoform
	K01488	add, ADA; adenosine deaminase [EC:3.5.4.4]	-	g2699.t1	Nuclear		546	4	2588_002611F	25081	29217	K01488	MSTRG.10333.1	MSTRG.10333.1.p1	complete	83.2353	OK
				g36498.t1	Nuclear		369	12	5518_005575F	4202	8462	K01488	MSTRG.21591.1	MSTRG.21591.1.p1	complete	19.0361	OK	Trimmed last exon of transcript because it extended over a low coverage region between two expressed regions. Possibly genome misassembly or two close expressed but unrelated regions?
				g36502.t1	Nuclear		335	10	5518_005575F	29791	36450	K01488	MSTRG.21594.1	MSTRG.21594.1.p1	complete	19.0361	OK	Removed first exon as it appeared to be joined to main gene by a single read. Original gene might extend into a neighbouring gene model.
				g46091.t1	Nuclear		482	13	3156_003182F	21831	25302	K01488	MSTRG.13131.1	MSTRG.13131.1.p1	complete	93.2773	OK
				g46092.t1	Nuclear		345	12	3156_003182F	31454	58324	K01488	MSTRG.13131.6	MSTRG.13131.6.p1	complete	57.5904	OK	Possible genome misassembly in the middle lost the last exon??
				g51776.t1	Nuclear		709	20	1610_001631F	113124	123388	K01488	MSTRG.4653.2	MSTRG.4653.2.p1	complete	96.7901	OK
				g59991.t1	Nuclear		377	23	776_000788F	141543	166692	K01488	MSTRG.26161.6	MSTRG.26161.6.p1	complete	38.6707	OK	Lots of possible isoforms.
	K01490	AMPD; AMP deaminase [EC:3.5.4.6]	-	g12402.t1	Nuclear		766	32	2403_002427F	61514	96672	K01490	MSTRG.9371.1	MSTRG.9371.1.p1	complete	95.7009	OK	Removed first exon as it appeared to be joined to main gene by mostly read containing spliced leader sequences
				g9322.t1	Nuclear		513	28	4057_004091F	1239	53418	K01490	MSTRG.16814.2	MSTRG.16814.2.p1	complete	57.6471	OK
	K01509	ENTPD2; adenosinetriphosphatase [EC:3.6.1.3]	-	g12834.t1	Nuclear		866	20	2318_002341F	29810	65074	K01509;K01510	MSTRG.8930.1	MSTRG.8930.1.p1	complete	82.8283	OK
	K01510	ENTPD1_3_8, CD39; apyrase [EC:3.6.1.5]	-	g60069.t1	Nuclear		854	13	535_000545F	30608	43505	K01510	MSTRG.21143.1	MSTRG.21143.1.p1	complete	82.8	OK
	K01514	PRUNE, PPX1; exopolyphosphatase [EC:3.6.1.11]	-	g21627.t1	Nuclear	YES	674	16	321_000327F	202202	211808	K01514	MSTRG.13432.1	MSTRG.13432.1.p1	complete	99.2105	OK
	K01515	nudF; ADP-ribose pyrophosphatase [EC:3.6.1.13]	EAQ76501	g22148.t1	Nuclear		272	11	2296_002319F	53173	64094		MSTRG.8783.3	MSTRG.8783.3.p1	complete	96.7033	OK	Removed first exon from transcript as a lot of the intron spanning reads likely contained the spliced leader sequence+the exon was in the middle of an expressed region (i.e. lacked a clean intron/exon junction). Removed last exon of transcript as the intron wasn’t well supported by aligned reads.
	K01517	ADPRM; manganese-dependent ADP-ribose/CDP-alcohol diphosphatase [EC:3.6.1.13 3.6.1.16 3.6.1.53]	-	g12296.t1	Nuclear		286	8	7156_007338F	882	4081	K01517	MSTRG.25284.1	MSTRG.25284.1.p1	complete	94.3114	OK	Genes g12296.t1 and g12297.t1 should be joined.
				g12297.t1	Nuclear		533	17	7156_007338F	4105	13678	K01517
				g53520.t1	Nuclear		568	21	1958_001979F	87419	118670	K01517	MSTRG.6823.3	MSTRG.6823.3.p1	5prime_partial	93.6747	OK	3 different isoforms. Might result in different protein products.
	K01519	ITPA; inosine triphosphate pyrophosphatase [EC:3.6.1.-]	-	g41113.t1	Nuclear	YES	671	20	28_000031F	186899	211503	K01519	MSTRG.11874.1	MSTRG.11874.1.p1	complete	95.4774	OK
				g51995.t1	Nuclear		208	9	67_000070F	270130	273745	K01519	MSTRG.24583.1	MSTRG.24583.1.p1	complete	89.7059	OK	Removed first exon of transcript as it appeared to be low expressed and most reads spanning intron were likely from spliced leader sequence containing reads.
	K01522	FHIT; bis(5'-adenosyl)-triphosphatase [EC:3.6.1.29]	-	g22461.t1	Nuclear		316	3	1039_001058F	34693	51027	K01522	MSTRG.312.1	MSTRG.312.1.p1	complete	58.2418	OK
	K01524	ppx-gppA; exopolyphosphatase / guanosine-5'-triphosphate,3'-diphosphate pyrophosphatase [EC:3.6.1.11 3.6.1.40]	EAQ73644;EAQ74976
	K01588	purE; 5-(carboxyamino)imidazole ribonucleotide mutase [EC:5.4.99.18]	EAQ75380
	K01589	purK; 5-(carboxyamino)imidazole ribonucleotide synthase [EC:6.3.4.18]	EAQ74589
	K01756	purB, ADSL; adenylosuccinate lyase [EC:4.3.2.2]	EAQ76193	g19795.t1	Nuclear	(+150)	619	28	1846_001868F	94468	118842	K01756	MSTRG.6096.1	MSTRG.6096.1.p1	complete	100	OK
				g35476.t1	Nuclear		517	1	251_000256F	111255	112808	K01756	MSTRG.9958.1	MSTRG.9958.1.p1	complete	100	OK	Removed first exon of transcript as it appeared to be low expressed and most reads spanning intron were likely from spliced leader sequence containing reads. Exon also is in the middle of another gene's exon.
				g46396.t1	Nuclear		158	6	6200_006277F	4506	9893		MSTRG.23289.1	MSTRG.23289.1.p1	5prime_partial		Removed	Likely part of the same gene. Not super clear cut. New protein has no homology to original KEGG entry
				g46397.t1	Nuclear		152	5	6200_006277F	11134	12970		MSTRG.23289.2	MSTRG.23289.2.p1	5prime_partial		Removed	New protein has no homology to original KEGG entry
	K01768	E4.6.1.1; adenylate cyclase [EC:4.6.1.1]	EAQ75181;EAQ76576;EAQ76585	g14309.t1	Nuclear		874	30	1972_001993F	79497	135523	K01768	MSTRG.6905.1	MSTRG.6905.1.p1	3prime_partial	9.13567	OK
				g41271.t1	Nuclear		827	39	4230_004257F	2988	24868	K01768	MSTRG.17428.2	MSTRG.17428.2.p1	complete	12.2288	OK
				g41580.t1	Nuclear		667	25	2293_002315F	78229	108312	K01768	MSTRG.8769.3	MSTRG.8769.3.p1	complete	16.1404	OK
				g72299.t1	Nuclear		600	27	7092_007257F	9546	21839	K13298;K18438	MSTRG.25154.2	MSTRG.25154.2.p1	complete	39.9761	OK
	K01835	pgm; phosphoglucomutase [EC:5.4.2.2]	EAQ76310	g19400.t1	Nuclear		83	5	307_000312F	142627	147779		MSTRG.12755.1	MSTRG.12755.1.p6	complete		Removed	Messy read mapping. Hard to tell what is the correct gene model should look like. Transcript doesn’t really capture original gene model (which wasn’t really supported by aligned reads anyway). New protein has no homology to original KEGG entry
				g31032.t1	Nuclear		1004	22	4789_004827F	24182	33284	K01835	MSTRG.19364.1	MSTRG.19364.1.p1	complete	98.9796	OK
	K01923	purC; phosphoribosylaminoimidazole-succinocarboxamide synthase [EC:6.3.2.6]	EAQ76110	g48210.t1	Nuclear		349	6	2154_002176F	4030	10519	K01923	MSTRG.7998.1	MSTRG.7998.1.p1	complete	95.9596	OK
	K01933	purM; phosphoribosylformylglycinamidine cyclo-ligase [EC:6.3.3.1]	EAQ76774	g17085.t1	Nuclear		433	10	2433_002457F	20769	29027	K01933;K11787	MSTRG.9541.1	MSTRG.9541.1.p1	complete	99.2248	OK
	K01939	purA, ADSS; adenylosuccinate synthase [EC:6.3.4.4]	EAQ73482;EAQ74936	g23472.t1	Nuclear		263	15	716_000728F	202061	216391	K01939	MSTRG.25312.1	MSTRG.25312.1.p1	complete	51.1468	OK
				g9442.t1	Nuclear		269	12	5024_005065F	39953	48959	K01939	MSTRG.20131.1	MSTRG.20131.1.p1	3prime_partial	42.3935	OK
				KX897545.1_prot_APP88625.1_816	Plastid		446	1	KX897545.1	929859	931199		NA				OK
	K01945	purD; phosphoribosylamine---glycine ligase [EC:6.3.4.13]	EAQ76112	g38209.t1	Nuclear		191	9	2777_002799F	1513	10186	K01945;K11787	MSTRG.11290.1	MSTRG.11290.1.p1	3prime_partial	42.1546	OK
	K01951	guaA, GMPS; GMP synthase (glutamine-hydrolysing) [EC:6.3.5.2]	EAQ75767	g13792.t1	Nuclear		671	35	4334_004365F	3804	13967	K01951	MSTRG.17803.1	MSTRG.17803.1.p1	complete	98.7179	OK
				KX897545.1_prot_APP88209.1_400	Plastid		527	1	KX897545.1	466357	467940		NA				OK
	K01952	PFAS, purL; phosphoribosylformylglycinamidine synthase [EC:6.3.5.3]	-	g57156.t1	Nuclear		1173	30	10_000013F	445973	470430	K01952	MSTRG.834.1	MSTRG.834.1.p1	complete	80.7092	OK	Trimmed first exon of transcript as it extends into UTR of adjacent gene.
	K02428	rdgB; XTP/dITP diphosphohydrolase [EC:3.6.1.66]	EAQ73545;EAQ73772;EAQ76369;EAQ76528	KX897545.1_prot_APP88652.1_843	Plastid		198	1	KX897545.1	959618	960214		NA				OK
	K03651	cpdA; 3',5'-cyclic-AMP phosphodiesterase [EC:3.1.4.53]	EAQ76221	g21629.t1	Nuclear		445	3	321_000327F	211837	213975		MSTRG.13433.1	MSTRG.13433.1.p1	complete	85.2691	OK
	K03783	punA, PNP; purine-nucleoside phosphorylase [EC:2.4.2.1]	-	g5715.t1	Nuclear		120	7	161_000164F	219560	221328		MSTRG.4695.1	MSTRG.4695.1.p1	complete	53.4965	OK	Genes g5715.t1 and g5717.t1 should be joined. Gene might join neighbouring gene but an internal exon might be missing? Read pairs join genes but no gene found to span junction between two genes.
				g5717.t1	Nuclear		438	12	161_000164F	221339	236194	K03783
	K03787	surE; 5'-nucleotidase [EC:3.1.3.5]	EAQ76036
	K04765	mazG; nucleoside triphosphate diphosphatase [EC:3.6.1.9]	EAQ76369
	K06928	NTPCR; nucleoside-triphosphatase [EC:3.6.1.15]	-	g34321.t1	Nuclear		410	15	3821_003850F	14562	27646	K06928	MSTRG.15872.1	MSTRG.15872.1.p1	5prime_partial	98.4211	OK
	K08289	purT; phosphoribosylglycinamide formyltransferase 2 [EC:2.1.2.2]	EAQ75714
	K09913	ppnP; purine/pyrimidine-nucleoside phosphorylase [EC:2.4.2.1 2.4.2.2]	-	g58696.t1	Nuclear		161	7	1896_001917F	98010	106726		MSTRG.6408.1	MSTRG.6408.1.p1	complete	93.578	OK	Removed first exon of transcript as it appeared to be low expressed and is inside the UTR of another gene. Only really joined by 1bp alignments from likely spliced leader containing reads.
				g58697.t1	Nuclear		642	15	1896_001917F	107889	129709		MSTRG.6409.1	MSTRG.6409.1.p1	complete	93.578	OK
	K10807	RRM1; ribonucleoside-diphosphate reductase subunit M1 [EC:1.17.4.1]	-	g81343.t1	Nuclear		888	36	1515_001536F	37297	71108	K10807	MSTRG.3989.1	MSTRG.3989.1.p1	complete	98.0173	OK
	K10808	RRM2; ribonucleoside-diphosphate reductase subunit M2 [EC:1.17.4.1]		g25112.t1	Nuclear		209	2	212_000216F	164176	164861	K10808	MSTRG.7895.1	MSTRG.7895.1.p1	complete		Removed	New protein has no homology to original KEGG entry
				g25116.t1	Nuclear		171	2	212_000216F	196926	197497	K10808	NA				Removed	Does have similarity to K10808. Uneven messy read coverage (Paulinella_micropora_KR01_nuclear___212_000216F:196944-198729). Psudogene?
				g30959.t1	Nuclear		275	5	1728_001749F	90731	93298	K10808	NA				Removed	No read coverage. Likely not a real gene or psudogene
				g68916.t1	Nuclear		383	16	292_000297F	213048	219697	K10808	MSTRG.12045.1	MSTRG.12045.1.p1	complete	98.1818	OK
	K11175	purN; phosphoribosylglycinamide formyltransferase 1 [EC:2.1.2.2]	EAQ74543	g57160.t1	Nuclear		254	2	10_000013F	552787	553608	K11175;K11787	MSTRG.838.1	MSTRG.838.1.p1	complete	79.1667	OK	Removed first exon of transcript as it maybe had maybe 1 read spaning the intron junction.
	K11751	ushA; 5'-nucleotidase / UDP-sugar diphosphatase [EC:3.1.3.5 3.6.1.45]	-	g57151.t1	Nuclear		3532	61	10_000013F	354100	391308	K04615	MSTRG.831.1	MSTRG.831.1.p1	complete	92.543	OK
				g61603.t1	Nuclear		1653	57	4747_004783F	502	43389	K19970	MSTRG.19222.1	MSTRG.19222.1.p1	complete	95.4198	OK	Removed first exon of transcript as it appeared to be low expressed and has maybe 1 read spanning intron+exon is in the middle of expressed region.
	K12304	CANT1; soluble calcium-activated nucleotidase 1 [EC:3.6.1.6]	-	g26872.t1	Nuclear		496	29	1115_001135F	121674	157928	K12304	MSTRG.971.1	MSTRG.971.1.p1	complete	64.2424	OK
				g73720.t1	Nuclear		370	19	1310_001330F	120372	163868	K12304	MSTRG.2459.4	MSTRG.2459.4.p1	complete	79.9472	OK
	K12322	GUCY2F; guanylate cyclase 2F [EC:4.6.1.2]	EAQ75181
	K13293	PDE4; cAMP-specific phosphodiesterase 4 [EC:3.1.4.53]	-	g53425.t1	Nuclear		716	20	204_000208F	12592	29959	K13293	MSTRG.7421.1	MSTRG.7421.1.p1	complete	63.1285	OK
				g58729.t1	Nuclear		1416	43	553_000563F	73620	133014	K13293;K13755	MSTRG.21654.2	MSTRG.21654.2.p1	complete	96.2733	OK
				g82259.t1	Nuclear		602	19	622_000633F	105619	109722	K13293;K13755	MSTRG.23343.1	MSTRG.23343.1.p1	complete	74.7368	OK
	K13755	PDE1; calcium/calmodulin-dependent 3',5'-cyclic nucleotide phosphodiesterase [EC:3.1.4.17]	-	g33423.t1	Nuclear		835	26	2070_002092F	36596	65823	K13755	MSTRG.7553.2	MSTRG.7553.2.p1	complete	47.0674	OK	Maybe genome misassembly in 3-prime UTR? Two different 3-prime UTR's possible
				g56486.t1	Nuclear		1204	48	2000_002023F	34182	73053	K13755	MSTRG.7121.4	MSTRG.7121.4.p1	complete	26.8501	OK
				g59458.t1	Nuclear		683	26	686_000698F	6284	30981		MSTRG.24727.1	MSTRG.24727.1.p1	complete		Removed	Removed first exon of transcript as it is weakly linked and is located in part of another gene region. New protein has no homology to original KEGG entry
	K13761	PDE9; high affinity cGMP-specific 3',5'-cyclic phosphodiesterase 9 [EC:3.1.4.35]	-	g19305.t1	Nuclear		2107	68	236_000240F	4633	86597	K13761	MSTRG.9188.1	MSTRG.9188.1.p1	complete	67.1835	OK
	K13811	PAPSS; 3'-phosphoadenosine 5'-phosphosulfate synthase [EC:2.7.7.4 2.7.1.25]	-	g6763.t1	Nuclear		79	1	878_000892F	111462	111701		MSTRG.27045.2	MSTRG.27045.2.p1	complete		Removed	Read mapping a bit messy (Paulinella_micropora_KR01_nuclear___878_000892F:111212-111814). Original gene is on oposite strand to assembled transcripts. New protein has no homology to original KEGG entry
	K13988	NUDT9; ADP-ribose pyrophosphatase [EC:3.6.1.13]	-	g1466.t1	Nuclear		391	14	1504_001525F	103863	110709	K13988	MSTRG.3896.1	MSTRG.3896.1.p1	complete	100	OK	Removed first exon of transcript as it is low expressed and few reads span intron junction+exon is the middle of an expressed region, so it lacks a clear exon/intron structure.
	K15779	PGM2; phosphoglucomutase / phosphopentomutase [EC:5.4.2.2 5.4.2.7]	-	g79856.t1	Nuclear		651	31	683_000693F	69796	97078	K01835	MSTRG.24662.1	MSTRG.24662.1.p1	complete	46.3134	OK
	K18436	PDE7; high affinity cAMP-specific 3',5'-cyclic phosphodiesterase 7 [EC:3.1.4.53]	-	g7629.t1	Nuclear		81	2	2032_002054F	63564	64510		MSTRG.7317.1	MSTRG.7317.1.p1	complete		Removed	Original gene model not well supported by read mapping. Original gene is on the oposite strand and in the 3-prime region of the transcript selected? New protein has no homology to original KEGG entry
	K18532	AK6, FAP7; adenylate kinase [EC:2.7.4.3]	-	g6160.t1	Nuclear		287	14	216_000220F	295823	322674	K18532	MSTRG.8083.1	MSTRG.8083.1.p1	complete	90.8571	OK
	K23264	purS; phosphoribosylformylglycinamidine synthase subunit PurS [EC:6.3.5.3]	EAQ73670;EAQ73738
	K23265	purQ; phosphoribosylformylglycinamidine synthase subunit PurQ / glutaminase [EC:6.3.5.3 3.5.1.2]	EAQ73739	KX897545.1_prot_APP87930.1_121	Plastid		216	1	KX897545.1	140683	141333		NA				OK
	K23269	purL; phosphoribosylformylglycinamidine synthase subunit PurL [EC:6.3.5.3]	EAQ75725	KX897545.1_prot_APP88186.1_377	Plastid		766	1	KX897545.1	439036	441336		NA				OK
	K24242	NT5C3; cytosolic 5'-nucleotidase 3 [EC:3.1.3.5 3.1.3.-]	-	g30677.t1	Nuclear	YES	621	28	5640_005701F	3719	22587	K24242	MSTRG.21922.1	MSTRG.21922.1.p1	complete	96.7391	OK
				g61050.t1	Nuclear		351	16	3973_004004F	8635	27903	K24242	MSTRG.16505.1	MSTRG.16505.1.p1	5prime_partial	92.7492	OK
Histidine Metabolism (map00340)	K00765	ATP phosphoribosyltransferase [EC:2.4.2.17]	EAQ74750	KX897545.1_prot_APP88666.1_857	Plastid
	K01663	HIS7; imidazole glycerol-phosphate synthase [EC:4.3.2.10]	-	g3535.t1	Nuclear	YES	855	43	1694_001715F	45887	86013	K01663	MSTRG.5172.1	MSTRG.5172.1.p1	complete	98.8991	OK
	K01814	hisA; phosphoribosylformimino-5-aminoimidazole carboxamide ribotide isomerase [EC:5.3.1.16]	EAQ73877	g42587.t1	Nuclear	YES	664	29	2063_002085F	76322	108722	K01814	MSTRG.7507.1	MSTRG.7507.1.p1	complete	94.4262	OK
	K11755	hisIE; phosphoribosyl-AMP cyclohydrolase / phosphoribosyl-ATP pyrophosphohydrolase [EC:3.5.4.19 3.6.1.31]	EAQ74855	KX897545.1_prot_APP87820.1_11	Plastid		241	1	KX897545.1	9115	9840		NA
Pyrimidine Metabolism (map00240)	K00226	pyrD; dihydroorotate dehydrogenase (fumarate) [EC:1.3.98.1]	EAQ74251	g78776.t1	Nuclear		97	6	1149_001169F	1837	3767	K00226	MSTRG.1224.1	MSTRG.1224.1.p1	5prime_partial	21.6301	OK
				g78777.t1	Nuclear		387	18	1149_001169F	4780	23731	K00226	MSTRG.1225.1	MSTRG.1225.1.p1	complete	80.7074	OK
	K00254	DHODH, pyrD; dihydroorotate dehydrogenase [EC:1.3.5.2]	EAQ76618	KX897545.1_prot_APP88135.1_326	Plastid		399	1	KX897545.1	373071	374270		NA				OK
	K00524	nrdJ; ribonucleotide reductase, class II [EC:1.17.4.1]	-	KX897545.1_prot_APP88576.1_767	Plastid		776	1	KX897545.1	871079	873409		NA				OK
	K00527	rtpR; ribonucleoside-triphosphate reductase (thioredoxin) [EC:1.17.4.2]	-	g84.t1	Nuclear		707	5	4658_004693F	19865	23369	K00525	MSTRG.18906.1	MSTRG.18906.1.p1	complete	98.9313	OK
	K00609	pyrB, PYR2; aspartate carbamoyltransferase catalytic subunit [EC:2.1.3.2]	EAQ75419	g45188.t1	Nuclear	YES	340	15	5621_005680F	5439	39585	K00609	MSTRG.21874.1	MSTRG.21874.1.p1	internal	48.1013	OK
	K00761	upp, UPRT; uracil phosphoribosyltransferase [EC:2.4.2.9]	EAQ73733	g46811.t1	Nuclear		180	9	30_000033F	282135	295876		MSTRG.12850.5	MSTRG.12850.5.p1	complete		Removed	Original gene is not supported by RNA-seq and is on oposite strand to assembled transcripts. Few exons of the original gene overlap with the exons of the assembled transcripts. Psudo gene or false positive identification? New protein has no homology to original KEGG entry
				KX897545.1_prot_APP88061.1_252	Plastid		214	1	KX897545.1	287042	287686		NA				OK
	K00762	pyrE; orotate phosphoribosyltransferase [EC:2.4.2.10]	EAQ74889;EAQ76532	KX897545.1_prot_APP88279.1_470	Plastid		205	1	KX897545.1	549365	549982		NA				OK
	K00876	udk, UCK; uridine kinase [EC:2.7.1.48]	-	g55462.t1	Nuclear	YES	457	22	993_001010F	56285	78492		MSTRG.28031.1	MSTRG.28031.1.p1	complete	74.1463	OK
				g22272.t1	Nuclear		323	14	733_000745F	158703	187822	K00876	MSTRG.25663.1	MSTRG.25663.1.p1	complete	85.3881	OK
	K00940	ndk, NME; nucleoside-diphosphate kinase [EC:2.7.4.6]	EAQ76583	g72431.t1	Nuclear		199	10	2095_002117F	65214	69795	K00940	MSTRG.7674.2	MSTRG.7674.2.p1	complete	67.3729	OK	Removed first exon of transcript as it appeared to be low expressed and intron is only really spanned by spliced leader containing reads which only have 1bp align in the new exon
				g80328.t1	Nuclear		276	11	3300_003327F	57173	63822	K00940	MSTRG.13723.1	MSTRG.13723.1.p1	complete	96.8326	OK
				KX897545.1_prot_APP88146.1_337	Plastid		160	1	KX897545.1	386478	386960		NA				OK
	K00943	tmk, DTYMK; dTMP kinase [EC:2.7.4.9]	EAQ75333	g43885.t1	Nuclear		284	3	726_000738F	66233	67222	K00943	MSTRG.25515.1	MSTRG.25515.1.p2	complete		Removed	New protein has no homology to original KEGG entry
				g57237.t1	Nuclear		288	7	237_000241F	2215	4456	K00943	MSTRG.9240.1	MSTRG.9240.1.p1	complete	96.2617	OK
				KX897545.1_prot_APP88085.1_276	Plastid		213	1	KX897545.1	316634	317275		NA				OK
	K01081	E3.1.3.5; 5'-nucleotidase [EC:3.1.3.5]	-	g16819.t1	Nuclear		577	22	421_000429F	108847	139817	K01081	MSTRG.17384.1	MSTRG.17384.1.p1	complete	94.6237	OK
				g39502.t1	Nuclear		627	35	958_000975F	27804	78544	K01081;K11751	MSTRG.27764.1	MSTRG.27764.1.p1	complete	94.1712	OK
	K01465	URA4, pyrC; dihydroorotase [EC:3.5.2.3]	EAQ74891;EAQ74926	KX897545.1_prot_APP87812.1_3	Plastid		361	1	KX897545.1	3137	4222		NA				OK
	K01485	codA; cytosine/creatinine deaminase [EC:3.5.4.1 3.5.4.21]	EAQ73641;EAQ74433	KX897545.1_prot_APP87895.1_86	Plastid		407	1	KX897545.1	98343	99566		NA				OK
	K01489	cdd, CDA; cytidine deaminase [EC:3.5.4.5]	-	g31356.t1	Nuclear		398	11	6370_006453F	20505	29245		MSTRG.23658.1	MSTRG.23658.1.p1	5prime_partial	32.8125	OK
	K01494	dcd; dCTP deaminase [EC:3.5.4.13]	EAQ75459;EAQ76479	g56661.t1	Nuclear		399	17	2089_002110F	95903	103340		MSTRG.7644.1	MSTRG.7644.1.p1	complete	92.1569	OK
				KX897545.1_prot_APP88297.1_488	Plastid		197	1	KX897545.1	569187	569780		NA				OK
	K01510	ENTPD1_3_8, CD39; apyrase [EC:3.6.1.5]	-	g60069.t1	Nuclear		854	13	535_000545F	30608	43505	K01510	MSTRG.21143.1	MSTRG.21143.1.p1	complete	82.8	OK
	K01520	dut, DUT; dUTP pyrophosphatase [EC:3.6.1.23]	-	g7984.t1	Nuclear	YES	518	28	921_000936F	123553	143510	K01520	MSTRG.27457.1	MSTRG.27457.1.p1	complete	76.6234	OK	Removed first exon of transcript as it appeared to be low expressed and a lot of read spanning intron were likely spliced leader sequence containing + exon is in the middle of expressed region.
				g5755.t1	Nuclear		104	7	4904_004942F	42370	49222	K01520	MSTRG.19767.1	MSTRG.13717.1.p1	3prime_partial	70.3226	OK	Removed first exon as it appeared to be low expressed and most reads spanning intron appear to contain spliced leader sequence (which is only alignes 5bp into the first exon before soft clipping)
	K01591	pyrF; orotidine-5'-phosphate decarboxylase [EC:4.1.1.23]	EAQ76096	KX897545.1_prot_APP88463.1_654	Plastid		252	1	KX897545.1	746509	747267		NA				OK
	K01937	pyrG, CTPS; CTP synthase [EC:6.3.4.2]	EAQ76380	g41326.t1	Nuclear		597	18	802_000814F	54142	57414	K01937	MSTRG.26400.1	MSTRG.26400.1.p1	complete	63.4146	OK	Removed first exon of transcript as it appeared to be low expressed and a lot of read spanning intron were likely spliced leader sequence containing + exon is in the middle of expressed region.
				KX897545.1_prot_APP88166.1_357	Plastid		534	1	KX897545.1	414680	416284		NA				OK
	K01955	carB, CPA2; carbamoyl-phosphate synthase large subunit [EC:6.3.5.5]	EAQ73983	g48413.t1	Nuclear		70	5	974_000991F	118161	125085		MSTRG.27896.1	MSTRG.27896.1.p1	complete		Removed	Removed first exon of transcript as it appeared to be low expressed and a lot of read spanning intron were likely spliced leader sequence containing (only 1bp aligned in the first exon). New protein has no homology to original KEGG entry
				KX897545.1_prot_APP88558.1_749	Plastid		1098	1	KX897545.1	851058	854354		NA				OK
	K01956	carA, CPA1; carbamoyl-phosphate synthase small subunit [EC:6.3.5.5]	EAQ75106	KX897545.1_prot_APP88018.1_209	Plastid		408	1	KX897545.1	236312	237538		NA				OK
	K02825	pyrR; pyrimidine operon attenuation protein / uracil phosphoribosyltransferase [EC:2.4.2.9]	EAQ76143
	K03465	thyX, thy1; thymidylate synthase (FAD) [EC:2.1.1.148]	-	g61875.t1	Nuclear		229	3	152_000155F	93	1723		NA				Removed	Original gene model not really covered by assembled transcripts (Not MSTRG.4092.1)
				KX897545.1_prot_APP88298.1_489	Plastid		240	1	KX897545.1	569793	570515		NA				OK
	K03783	punA, PNP; purine-nucleoside phosphorylase [EC:2.4.2.1]	-	g5715.t1	Nuclear		120	7	161_000164F	219560	221328		MSTRG.4695.1	MSTRG.4695.1.p1	complete	53.4965	OK	Genes g5715.t1 and g5717.t1 should be joined. Gene might join neighbouring gene but an internal exon might be missing? Read pairs join genes but no gene found to span junction between two genes.
				g5717.t1	Nuclear		438	12	161_000164F	221339	236194	K03783
	K03787	surE; 5'-nucleotidase [EC:3.1.3.5]	EAQ76036
	K04765	mazG; nucleoside triphosphate diphosphatase [EC:3.6.1.9]	EAQ76369
	K09019	rutE; 3-hydroxypropanoate dehydrogenase [EC:1.1.1.-]	-	g32949.t1	Nuclear		527	22	404_000412F	8050	42183	K09019	MSTRG.16785.1	MSTRG.16785.1.p1	complete	69.5876	OK	Removed first exon of transcript as it appeared to be low expressed and a lot of read spanning intron were likely spliced leader sequence containing (only 1bp aligned in the first exon).
				g66325.t1	Nuclear		391	19	4945_004986F	21015	34388	K09019	MSTRG.19878.1	MSTRG.19878.1.p1	complete	96.0591	OK	2 possible 3-prime UTR variants. Removed first exon of transcript as it appeared to be low expressed and a lot of read spanning intron were likely spliced leader sequence containing + exon is in the middle of expressed region.
	K09903	pyrH; uridylate kinase [EC:2.7.4.22]	EAQ74917	KX897545.1_prot_APP88634.1_825	Plastid		237	1	KX897545.1	941075	941788		NA				OK
	K09913	ppnP; purine/pyrimidine-nucleoside phosphorylase [EC:2.4.2.1 2.4.2.2]	-	g58696.t1	Nuclear		161	7	1896_001917F	98010	106726		MSTRG.6408.1	MSTRG.6408.1.p1	complete	93.578	OK	Removed first exon of transcript as it appeared to be low expressed and a lot of read spanning intron were likely spliced leader sequence containing + exon is in the middle of expressed region.
				g58697.t1	Nuclear		642	15	1896_001917F	107889	129709		MSTRG.6409.1	MSTRG.6409.1.p1	complete	93.578	OK
	K10807	RRM1; ribonucleoside-diphosphate reductase subunit M1 [EC:1.17.4.1]	-	g81343.t1	Nuclear		888	36	1515_001536F	37297	71108	K10807	MSTRG.3989.1	MSTRG.3989.1.p1	complete	98.0173	OK
	K10808	RRM2; ribonucleoside-diphosphate reductase subunit M2 [EC:1.17.4.1]	-	g25112.t1	Nuclear		209	2	212_000216F	164176	164861	K10808	NA				Removed	Whole region is covered in RNA-seq reads. None of which support the original gene model. (Not MSTRG.7895.1)
				g25116.t1	Nuclear		171	2	212_000216F	196926	197497	K10808	NA				Removed	Whole region is covered in RNA-seq reads. None of which support the original gene model
				g30959.t1	Nuclear		275	5	1728_001749F	90731	93298	K10808	NA				Removed	No RNA-seq read supporting original gene model. Either psudo gene or false positive.
				g68916.t1	Nuclear		383	16	292_000297F	213048	219697	K10808	MSTRG.12045.1	MSTRG.12045.1.p1	complete	98.1818	OK
	K11540	CAD; carbamoyl-phosphate synthase / aspartate carbamoyltransferase / dihydroorotase [EC:6.3.5.5 2.1.3.2 3.5.2.3]	-	g12724.t1	Nuclear		436	19	3216_003240F	10086	63696	K11540	MSTRG.13416.1	MSTRG.13416.1.p1	3prime_partial	19.1689	OK
	K11541	URA2; carbamoyl-phosphate synthase / aspartate carbamoyltransferase [EC:6.3.5.5 2.1.3.2]	-	g65312.t1	Nuclear		971	49	2344_002366F	8535	98858	K11540	MSTRG.9073.1	MSTRG.9073.1.p1	complete	40.2579	OK
	K11751	ushA; 5'-nucleotidase / UDP-sugar diphosphatase [EC:3.1.3.5 3.6.1.45]	-	g57151.t1	Nuclear		3532	61	10_000013F	354100	391308	K04615	MSTRG.831.1	MSTRG.831.1.p1	complete	92.543	OK
				g61603.t1	Nuclear		1653	57	4747_004783F	502	43389	K19970	MSTRG.19222.1	MSTRG.19222.1.p1	complete	95.4198	OK	Removed first exon of transcript as it appeared to be low expressed and has maybe 1 read spanning intron + exon is in the middle of expressed region.
	K12304	CANT1; soluble calcium-activated nucleotidase 1 [EC:3.6.1.6]	-	g26872.t1	Nuclear		496	29	1115_001135F	121674	157928	K12304	MSTRG.971.1	MSTRG.971.1.p1	complete	64.2424	OK
				g73720.t1	Nuclear		370	19	1310_001330F	120372	163868	K12304	MSTRG.2459.4	MSTRG.2459.4.p1	complete	79.9472	OK
	K13421	UMPS; uridine monophosphate synthetase [EC:2.4.2.10 4.1.1.23]	-	g35388.t1	Nuclear		542	27	1712_001733F	65880	70427	K13421	MSTRG.5317.1	MSTRG.5317.1.p1	complete	99.3697	OK
	K13799	panC-cmk; pantoate ligase / CMP/dCMP kinase [EC:6.3.2.1 2.7.4.25]	EAQ76776	KX897545.1_prot_APP88384.1_575	Plastid		226	1	KX897545.1	659445	660125		NA				OK
	K13800	CMPK1, UMPK; UMP-CMP kinase [EC:2.7.4.14]	-	g20656.t1	Nuclear		70	6	5234_005284F	23455	35443		MSTRG.20764.1	MSTRG.20764.1.p5	complete		Removed	New protein has no homology to original KEGG entry
	K13998	DHFR-TS; dihydrofolate reductase / thymidylate synthase [EC:1.5.1.3 2.1.1.45]	-	g15460.t1	Nuclear		503	17	538_000548F	37622	40957	K00560	MSTRG.21233.1	MSTRG.21233.1.p1	complete	98.088	OK
				g21766.t1	Nuclear		277	14	96_000099F	209029	218443	K00287	MSTRG.27860.1	MSTRG.27860.1.p1	complete	37.0741	OK
	K16330	K16330; pseudouridylate synthase / pseudouridine kinase [EC:4.2.1.70 2.7.1.83]	-	g45122.t1	Nuclear		692	40	786_000798F	88184	198357	K16329;K16330	MSTRG.26247.2	MSTRG.26247.2.p1	complete	91.372	OK
	K16904	DCTPP1; dCTP diphosphatase [EC:3.6.1.12]	-	g77186.t1	Nuclear		310	11	2503_002527F	5125	16502	K16904	MSTRG.9895.1	MSTRG.9895.1.p1	complete	77.3333	OK
	K24242	NT5C3; cytosolic 5'-nucleotidase 3 [EC:3.1.3.5 3.1.3.-]	-	g30677.t1	Nuclear	YES	621	28	5640_005701F	3719	22587	K24242	MSTRG.21922.1	MSTRG.21922.1.p1	complete	96.7391	OK
				g61050.t1	Nuclear		351	16	3973_004004F	8635	27903	K24242	MSTRG.16505.1	MSTRG.16505.1.p1	5prime_partial	92.7492	OK
