# Supplementary material for: Loss of key endosymbiont genes may facilitate early host control of the chromatophore in Paulinella
Source: iScience. 2022 Aug 17;25(9):104974. doi: 10.1016/j.isci.2022.104974 (PMC9450145; doi:10.1016/j.isci.2022.104974)
Supplement: Table S2. KR01 genes annotated as part of the KEGG pathways (nuclear genes corrected using RNA-seq) with information about crTP, BLASTp top hit, and phylogeny information shown, related to Tables 1–3 and Figures 1–3 [file mmc3.xlsx]

## Sheet: SuppTable_S2
Supplementary Table S2: KR01 genes annotated as part of the KEGG pathways (nuclear genes corrected using RNA-seq) with information about crTP, BLASTp top hit, and phylogeny information shown. Related to Tables 1-3 and Figures 1-3.
KEGG Pathway	KEGG ID	KEGG ID Definition	EC Number	Synechococcus sp. WH5701 Protein	Protein ID	Localization	ORF Type	Top Hit to KEGG UniProt seqs									kofamscan reannotation	crTP Position		crTP HMM alnCoords (203aa)			crTP Notes	Mitochondrial transit peptide			Phylogenetic analysis
								ORF Hit Start	ORF Hit End	ORF Length - KEGG Hit End	ORF length	KEGG ID	KEGG Hit Start	KEGG Hit End	KEGG Seq Length	KEGG Hit Coverage		Start	End	Start	End	Coverage					Origin	Info about each sequences placement in the tree	Info about whole tree	Info about each sequence in the alignment
Bacterial DNA Replication Complex (ko03030)	K01972	E6.5.1.2, ligA, ligB; DNA ligase (NAD+) [EC:6.5.1.2]	6.5.1.2	EAQ75604	MSTRG.15911.1.p1	Nuclear	complete	262	952	11	963	K01972	10	687	690	98.1159	K01972	23	210	23	202	88.1773	Initial gene had crTP	No	Possible break point? Still have some read support across break. No homology in 5-prime end. Maybe using alternative start codon?	Very small 5-prime UTR. Are we sure the ORF extends that far up the transcript?	Eukaryotic	In a weak BS clade with eukaryotes + bacteria but strong BS separation from bacteria.	KR01 proteins are spread throughout the tree
					MSTRG.8876.1.p1	Nuclear	complete	57	679	1	680	K01972	41	620	708	81.7797	K01972							Yes			Eukaryotic	In a weak BS clade with other Eukaryotes.
					MSTRG.7660.1.p1	Nuclear	complete	86	188	1	189	K01972	563	666	668	15.4192	K01972							No			Eukaryotic	In weak BS clade with other Eukaryotes, but has stronger internal nodes. All proteins in this clade have low Cr scores. Maybe a different gene to what we were looking for?		Partial - Missing 5-prime end of protein
	K02314	dnaB; replicative DNA helicase [EC:3.6.4.12]	3.6.4.12	EAQ75589	KX897545.1_prot_APP88154.1_345	Plastid
	K02316	dnaG; DNA primase [EC:2.7.7.101]	2.7.7.101	EAQ75091	KX897545.1_prot_APP88027.1_218	Plastid
	K02335	polA; DNA polymerase I [EC:2.7.7.7]	2.7.7.7	EAQ74696	MSTRG.17738.1.p1	Nuclear	3prime_partial	36	362	30	392	K02335	510	814	946	32.1353	K02335							No			Eukaryotic	In weak BS clade with lots of eukaryotic sequences. Grouped with MSTRG.4007.1.p1. Recient duplication?	All protiens except for two are spread through tree.
					MSTRG.27742.1.p1	Nuclear	complete	221	1172	1	1173	K02335	1	915	915	99.8907	K02335	0	213	6	203	97.0443	Initial gene had crTP	No	Alt-start sites would disrupt crTP		Maybe Bacterial	In strong BS clade with mixed eukaryotes + bacteria.
					MSTRG.6340.1.p1	Nuclear	complete	78	809	1	810	K02335	595	1334	1334	55.3973	K02335							Yes			Eukaryotic	In strong BS clade with eukaryotes.
					MSTRG.4007.1.p1	Nuclear	complete	36	492	29	521	K02335	512	943	948	45.4641	K02335							No			Eukaryotic	In weak BS clade with lots of eukaryotic sequences. Grouped with MSTRG.17738.1.p1. Recient duplication?
					MSTRG.13387.1.p1	Nuclear	complete	179	516	131	647	K02335	2	253	924	27.1645	K02335							No	Slight dip in mapping at 5-terminus; has DUF836 domain at 3-prime termini; look further into this		Uncertain	In weak BS clade separate from other eukaryotes.
	K02337	dnaE; DNA polymerase III subunit alpha [EC:2.7.7.7]	2.7.7.7	EAQ75099	KX897545.1_prot_APP88023.1_214	Plastid
	K02338	dnaN; DNA polymerase III subunit beta [EC:2.7.7.7]	2.7.7.7	EAQ75723	KX897545.1_prot_APP88184.1_375	Plastid
	K02340	holA; DNA polymerase III subunit delta [EC:2.7.7.7]	2.7.7.7	EAQ75796	KX897545.1_prot_APP88227.1_418	Plastid
	K02341	holB; DNA polymerase III subunit delta' [EC:2.7.7.7]	2.7.7.7	EAQ75332	KX897545.1_prot_APP88084.1_275	Plastid
	K02342	dnaQ; DNA polymerase III subunit epsilon [EC:2.7.7.7]	2.7.7.7	EAQ74371	MSTRG.13717.1.p1	Nuclear	complete	649	864	6	870	K02342	5	172	208	80.2885		0	203	6	202	96.5517	Initial gene didn’t have crTP, corrected gene does	No	Slight dip in mapping at 5-terminus; check that simple repeat region is actually part of gene	Long 5-prime end. Lots of simple repeats (SSSSS) in protein, could still be real but need to be cautions.	Bacterial	In tree with mostly bacteria. Long branch, possibly caused by crTP or retained introns?	Limited eukaryotic taxa in tree, mostly bacterial. Bsequences positioned at different weakly supported positions in the tree. Overall, placement uncertain.	Extra sequence between conserved regions; retained introns?
					MSTRG.8071.1.p1	Nuclear	complete	58	340	15	355	K02342	4	280	298	92.6174								Yes			Bacterial	In tree with mostly bacteria.
					KX897545.1_prot_APP88013.1_204	Plastid
	K02343	dnaX; DNA polymerase III subunit gamma/tau [EC:2.7.7.7]	2.7.7.7	EAQ75781	KX897545.1_prot_APP88218.1_409	Plastid
	K03111	ssb; single-strand DNA-binding protein		EAQ75861	KX897545.1_prot_APP88236.1_427	Plastid
	K03469	rnhA, RNASEH1; ribonuclease HI [EC:3.1.26.4]	3.1.26.4	EAQ76617	MSTRG.11892.1.p1	Nuclear	complete	126	319	13	332	K03469	90	238	251	58.9641	K03469							No	Eukaryotic RNases HI possess either one or two copies of this domain at there N-terminal; Domain also found in viruses? What is the origin of the DNaseHI?		Uncertain	In weak BS clade with limited number of eukaryotes. Next to MGTRG.19480.1.p1	Eukaryotic clades are spread between clades of bacteria.
					MSTRG.19480.1.p1	Nuclear	complete	470	619	21	640	K03469	126	256	260	50	K03469	1	55	149	203	26.601	Initial gene had crTP; <50% crTP HMM coverage	No	Eukaryotic RNases HI possess either one or two copies of this domain at there N-terminal; Domain also found in viruses? What is the origin of the DNaseHI?		Uncertain	In weak BS clade with limited number of eukaryotes. Next to MGTRG.11892.1.p1		Has very long (>400 aa) 5-prime end that is causing large gaps in the alignment; regardless protein seems fine.
	K03470	rnhB; ribonuclease HII [EC:3.1.26.4]	3.1.26.4	EAQ75396	MSTRG.7053.1.p1	Nuclear	complete	274	471	149	620	K03470	80	273	311	62.0579	K03470	179	252	126	203	37.931	Initial gene had crTP; <50% crTP HMM coverage	No	High expression at 3-prime UTR. Overall OK		Uncertain	In weak BS clade with eukaryotes; sits basal to clade.
Purine Metabolism (map00230)	K00088	IMPDH, guaB; IMP dehydrogenase [EC:1.1.1.205]	1.1.1.205	EAQ75021	MSTRG.5217.1.p1	Nuclear	complete	38	529	11	540	K00088	19	510	515	95.3398	K00088							No			Eukaryotic	In weak BS clade with mostly eukaryotes. Clearly separate from non-eukaryotic sequences.
					KX897545.1_prot_APP88521.1_712	Plastid
	K00524	nrdJ; ribonucleotide reductase, class II [EC:1.17.4.2]	1.17.4.2	-	KX897545.1_prot_APP88576.1_767	Plastid
	K00527	rtpR; ribonucleoside-triphosphate reductase (thioredoxin) [EC:1.17.4.2]	1.17.4.2	-	MSTRG.18906.1.p1	Nuclear	complete	26	707	1	708	K00527	7	655	655	98.9313	K00525							No			Bacterial	In strong BS clade with limited bacterial sequences but clearly separate from the other eukaryote sequences in the tree.
	K00602	purH; phosphoribosylaminoimidazolecarboxamide formyltransferase / IMP cyclohydrolase [EC:2.1.2.3 3.5.4.10]	2.1.2.3; 3.5.4.10	EAQ73602;EAQ75486	MSTRG.20503.1.p1	Nuclear	complete	38	643	1	644	K00602	15	611	611	97.545	K00602							Yes			Eukaryotic	In strong BS clade with mostly eukaryotes and a few bacteria (clearly separated by strong BS).
					KX897545.1_prot_APP88285.1_476	Plastid
	K00759	APRT, apt; adenine phosphoribosyltransferase [EC:2.4.2.7]	2.4.2.7	EAQ74398	MSTRG.6689.1.p1	Nuclear	complete	11	213	11	224	K00759	6	204	222	89.1892	K00759							No			Eukaryotic	In strong BS clade with eukaryotes.
	K00760	hprT, hpt, HPRT1; hypoxanthine phosphoribosyltransferase [EC:2.4.2.8]	2.4.2.8	-	MSTRG.27853.2.p1	Nuclear	complete	650	826	3	829	K00760	4	180	181	97.2376	K00760	1	193	10	203	95.0739	Initial gene had crTP	No	5-prime termini has similarity to a bunch of hypothetical proteins; 3-prime UTR has very low mapping		Eukaryotic	In strong BS clade with eukaryotes.	KR01 proteins group together in tree, MSTRG.15480.1.p1 and MSTRG.17958.1.p1 only overlap a little in the alignment.
					MSTRG.15480.1.p1	Nuclear	complete	33	116	2	118	K00760	3	86	184	45.1087	K00760							No			Eukaryotic	In strong BS clade with eukaryotes.		Partial - Missing 3-prime end of protein; encoded in the middle of scaffold, no evidence of misprediction or misassembly
					MSTRG.17958.1.p1	Nuclear	5prime_partial	0	105	6	111	K00760	73	179	180	58.8889	K00760							No			Eukaryotic	In strong BS clade with eukaryotes.		Partial - Missing 5-prime end of protein; likely because gene is < 1 Kbp from the end of the scaffold
	K00764	purF, PPAT; amidophosphoribosyltransferase [EC:2.4.2.14]	2.4.2.14	EAQ75726	MSTRG.835.1.p1	Nuclear	complete	0	557	82	639	K00764	0	501	503	99.6024	K00764							No			Eukaryotic	In strong BS clade with eukaryotes + some Archaea.
	K00856	E2.7.1.20, ADK; adenosine kinase [EC:2.7.1.20]	2.7.1.20	-	MSTRG.24012.1.p1	Nuclear	3prime_partial	175	262	1	263	K00856	1	85	348	24.1379	K00856	27	148	80	203	60.5911	Initial gene had crTP	No	KEGG gene right at 3-prime end. Likely why it has lot hit coverage		Eukaryotic	Tree is only composed of eukaryotes.	KR01 proteins are in separate clades	Protein partial - only crTP + small functional region; likely because gene is touching the end of the scaffold; There are other P. chromatophora sequences in same clade with full sequence, so this KO is likely in Paulinella
					MSTRG.18860.1.p1	Nuclear	complete	46	275	222	497	K00856	20	241	359	61.5599	K00856							No	Has expressed and apparently translated poly-A region; look further into this		Eukaryotic	Tree is only composed of eukaryotes.		Large insertion that potentially disrupts the functional domain; encoded in the middle of scaffold, no evidence of misprediction or misassembly
	K00860	cysC; adenylylsulfate kinase [EC:2.7.1.25]	2.7.1.25	EAQ75377	MSTRG.12686.1.p1	Nuclear	complete	8	199	69	268	K00860	3	169	172	96.5116								No			Eukaryotic	Tree is only composed of eukaryotes.
					KX897545.1_prot_APP88112.1_303	Plastid
	K00873	PK, pyk; pyruvate kinase [EC:2.7.1.40]	2.7.1.40	EAQ74576	MSTRG.23381.1.p1	Nuclear	3prime_partial	39	174	0	174	K00873	17	140	488	25.2049	K00873							Yes			Uncertain	In a weak BS clade with eukaryotes + 1 archaea, surounded by bacteria + archaea.	MSTRG.13414.1.p1 and MSTRG.24199.1.p1 are seperated but in the same eukaryote clade. MSTRG.23381.1.p1 and MSTRG.22796.1.p1 are in a smaller eukaryotic clade that is currounded by bacteria (these are also the two proteins with lowest UniProt hit coverage).	Partial - Missing 3-prime end of protein; likely because gene is < 200 bp from the end of the scaffold
					MSTRG.22796.1.p1	Nuclear	complete	0	186	6	192	K00873	325	481	485	32.1649								No			Eukaryotic	In weak BS clade with lots of eukaryotes.		Partial - Missing 5-prime end of protein; likely because gene is ~1 Kbp from the end of the scaffold
					MSTRG.13414.1.p1	Nuclear	complete	41	524	28	552	K00873	21	495	516	91.8605	K00873							Yes			Eukaryotic	In strong BS clade with lots of eukaryotes and other Paulinella proteins.
					MSTRG.24199.1.p1	Nuclear	complete	33	512	4	516	K00873	26	498	502	94.0239	K00873							No			Eukaryotic	In weak BS clade with eukaryotes. Same clade as MSTRG.13414.1.p1, but they are not next to each other.
					KX897545.1_prot_APP87965.1_156	Plastid
	K00926	arcC; carbamate kinase [EC:2.7.2.2]	2.7.2.2	-	MSTRG.21953.1.p1	Nuclear	complete	370	683	7	690	K00926	1	311	318	97.4843	K00611							No	Has a ornithine carbamoyltransferase attached to the 5-prime end; Most proteins don’t have both componenets but this one does AMQ24245.1; ChiC Genes? Phylogenetic origin of Both regions		Eukaryotic	In strong BS clade with eukaryotes + 1 Archaea. Tree has a lot of Eukaryotes+Bacteria mixing; KR01 sequence is clearly not bacterial.		Long 3-prime end that is not conserved in other species.
	K00939	adk, AK; adenylate kinase [EC:2.7.4.3]	2.7.4.3	EAQ76717	MSTRG.8290.1.p1	Nuclear	complete	527	677	22	699	K00939	45	212	246	67.8862	K00939							No	Has a small membrane related region at 5-prime end (possibly transmembrane domain?); look further into this		Eukaryotic	In weak BS clade with eukaryotes.	KR01 sequences spread throughout the tree, except for the two that are possible duplicates
					MSTRG.13579.1.p1	Nuclear	complete	70	258	30	288	K00939	2	186	214	85.9813	K00939							No			Eukaryotic	In weak BS clade with eukaryotes. Groups in strong BS clade with MSTRG.2607.1.p1, recient duplication?
					MSTRG.15534.1.p1	Nuclear	complete	396	600	1	601	K00939	43	246	248	81.8548	K00939							No	Possible two copies of the KEGG genes fused by a related functional domains; look further into this		Eukaryotic	In weak BS clade with eukaryotes.
					MSTRG.2607.1.p1	Nuclear	complete	39	465	22	487	K00939	55	461	692	58.6705	K00939							No			Eukaryotic	In weak BS clade with eukaryotes. Groups in strong BS clade with MSTRG.13579.1.p1, recient duplication?		Large insertion at 3-prime of protein. Doesn’t appear to disrupt functional domain.
					MSTRG.1642.2.p1	Nuclear	complete	4	322	7	329	K00939	0	337	340	99.1176	K00939							Yes			Eukaryotic	In strong BS clade with eukaryotes.
					KX897545.1_prot_APP88343.1_534	Plastid
	K00940	ndk, NME; nucleoside-diphosphate kinase [EC:2.7.4.6]	2.7.4.6	EAQ76583	MSTRG.7674.2.p1	Nuclear	complete	41	199	1	200	K00940	75	234	236	67.3729	K00940							No			Eukaryotic	In a weak BS clade with eukaryotes.	Two proteins group close, but not next to, each other in the tree.
					MSTRG.13723.1.p1	Nuclear	complete	1	228	4	232	K00940	4	218	221	96.8326	K00940							Yes			Eukaryotic	In a weak BS clade with eukaryotes.
					KX897545.1_prot_APP88146.1_337	Plastid
	K00942	E2.7.4.8, gmk; guanylate kinase [EC:2.7.4.8]	2.7.4.8	EAQ74985	MSTRG.12344.1.p1	Nuclear	complete	81	266	21	287	K00942	4	187	198	92.4242	K00942							No			Eukaryotic	In a strong BS clade with mostly eukaryotes.
					KX897545.1_prot_APP88506.1_697	Plastid
	K00944	AK3; nucleoside-triphosphate--adenylate kinase [EC:2.7.4.10]	2.7.4.10	-	MSTRG.11129.2.p1	Nuclear	complete	492	687	33	720	K00944	8	203	223	87.4439	K00939							No	Possible two copies of the KEGG genes fused into a single gene; look further into this		Eukaryotic	In weak BS clade with eukaryotes but clearly not bacterial. Groups in strong BS clade with MSTRG.23120.1.p1, recient duplication?	KR01 sequences grouped together in tree
					MSTRG.23120.1.p1	Nuclear	complete	5	129	60	189	K00944	83	221	223	61.8834	K00939;K00944							No			Eukaryotic	In weak BS clade with eukaryotes but clearly not bacterial. Groups in strong BS clade with MSTRG.11129.2.p1, recient duplication?		Might be slightly 5-prime truncated
	K00948	PRPS, prsA; ribose-phosphate pyrophosphokinase [EC:2.7.6.1]	2.7.6.1	EAQ74011	MSTRG.24211.1.p1	Nuclear	complete	111	449	42	491	K00948	98	436	437	77.3455	K00948							Yes	Looks fine		Eukaryotic	In strong BS clade with eukaryotes.	KR01 sequences are in same eukaryotic clade but are not positioned next to each other. Each KR01 seq has a P. chromatophora ortholog.
					MSTRG.19143.1.p1	Nuclear	complete	0	124	19	143	K00948	254	378	378	32.8042	K00948							No			Eukaryotic	In strong BS clade with eukaryotes.		5-prime truncated
					KX897545.1_prot_APP88531.1_722	Plastid
	K00958	sat, met3; sulfate adenylyltransferase [EC:2.7.7.4]	2.7.7.4	EAQ75411	MSTRG.11794.2.p1	Nuclear	complete	41	601	6	607	K00958	8	570	571	98.4238	K00958							Yes			Eukaryotic	In weak BS clade with eukaryotes but clearly not bacterial.
					MSTRG.15268.1.p1	Nuclear	complete	103	187	518	705	K00958	262	350	490	17.9592								No	Has 100aa 5-prime termini but KEGG top hit is very low coverage; repetative region in transcript and looks to be translated		Uncertain	No hits returned above e-value cutoff so no tree was constructed for this protein. Sequence has a lot of simple serine repeats which has likely disrupted the conserved region resulting in low similarity.		Long serine rich/repeat regions
					KX897545.1_prot_APP88310.1_501	Plastid
	K01081	E3.1.3.5; 5'-nucleotidase [EC:3.1.3.5]	3.1.3.5	-	MSTRG.17384.1.p1	Nuclear	complete	3	194	339	533	K01081	1	177	186	94.6237	K01081							No	Has DUF4517 at 3-prime termini; look further into this		Eukaryotic	In strong BS clade with eukaryotes + some bacteria.	Two proteins seperated in tree and clearly in different clades.
					MSTRG.27764.1.p1	Nuclear	complete	13	540	88	628	K01081	12	529	549	94.1712	K01081;K11751							No			Eukaryotic	In strong BS clade with eukaryotes + some bacteria.
	K01139	spoT; GTP diphosphokinase / guanosine-3',5'-bis(diphosphate) 3'-diphosphatase [EC:2.7.6.5 3.1.7.2]	2.7.6.5; 3.1.7.2	EAQ76636	KX897545.1_prot_APP88130.1_321	Plastid
	K01487	E3.5.4.3, guaD; guanine deaminase [EC:3.5.4.3]	3.5.4.3	-	MSTRG.9046.t1.1.p1	Nuclear	complete	0	153	67	220	K01487	206	353	459	32.0261	K01487							No			Uncertain	In strongly supported clade with losts of eukaryote and bacterial sequences.		5-prime partial; no P. chromatophora ortholog
	K01488	add, ADA; adenosine deaminase [EC:3.5.4.4]	3.5.4.4	-	MSTRG.10333.1.p1	Nuclear	complete	10	303	244	547	K01488	8	291	340	83.2353	K01488							No	Looks fine. Has poly(CCCCTT) region		Eukaryotic	In small strongly supported clade with eukaryotes + 2xbacteria. No strong evidence of HGT so likely eukaryotic.	MSTRG.21591.1.p1, MSTRG.21594.1.p1, MSTRG.13131.1.p1, and MSTRG.13131.6.p1 are all grouped together in the tree; MSTRG.10333.1.p1 and MSTRG.26161.6.p1 are grouped together; MSTRG.4653.2.p1 is grouped separatly.
					MSTRG.21591.1.p1	Nuclear	complete	0	79	86	165	K01488	224	303	415	19.0361	K01488							No			Eukaryotic	In large weakly supported eukaryotic clade; clearly not bacterial.		5-prime partial
					MSTRG.21594.1.p1	Nuclear	complete	0	79	86	165	K01488	224	303	415	19.0361	K01488							No			Eukaryotic	In large weakly supported eukaryotic clade; clearly not bacterial.		5-prime partial
					MSTRG.13131.1.p1	Nuclear	complete	108	486	17	503	K01488	16	349	357	93.2773	K01488							No	Looks fine. Possible alt-start at start of KEGG hit		Eukaryotic	In large weakly supported eukaryotic clade; clearly not bacterial.
					MSTRG.13131.6.p1	Nuclear	complete	12	249	86	335	K01488	64	303	415	57.5904	K01488							No			Eukaryotic	In large weakly supported eukaryotic clade; clearly not bacterial.		A little 5-prime partial
					MSTRG.4653.2.p1	Nuclear	complete	118	543	27	570	K01488	8	400	405	96.7901	K01488							No			Eukaryotic	In small strongly supported clade with eukaryotes + some bacteria. No strong evidence of HGT so likely eukaryotic.
					MSTRG.26161.6.p1	Nuclear	complete	1	132	331	463	K01488	145	273	331	38.6707	K01488							No	Repeative region translated and transcribed at 3-prime termini		Eukaryotic	In small strongly supported clade with eukaryotes + 2xbacteria. No strong evidence of HGT so likely eukaryotic.		5-prime partial with long 3-prime extension
	K01490	AMPD; AMP deaminase [EC:3.5.4.6]	3.5.4.6	-	MSTRG.9371.1.p1	Nuclear	complete	206	714	41	755	K01490	10	522	535	95.7009	K01490							No	Looks fine. May possible alt-starts		Eukaryotic	Tree is almost completely eukaryote sequences	KR01 sequences are in different parts of the tree. Each KR01 sequence has a P. chromatophora ortholog.
					MSTRG.16814.2.p1	Nuclear	complete	2	494	20	514	K01490	344	834	850	57.6471	K01490							No			Eukaryotic	Tree is almost completely eukaryote sequences		slightly 5-prime partial however, so are the other Paulinella sequences it is grouped with.
	K01509	ENTPD2; adenosinetriphosphatase [EC:3.6.1.3]	3.6.1.3	-	MSTRG.8930.1.p1	Nuclear	complete	108	559	189	748	K01509	39	449	495	82.8283	K01509							No	Only small extended termini, good read mapping; Repeat at 3-prime UTR		Eukaryotic	Tree is almost completely eukaryote sequences
	K01510	ENTPD1_3_8, CD39; apyrase [EC:3.6.1.5]	3.6.1.5	-	MSTRG.21143.1.p1	Nuclear	complete	33	500	220	720	K01510	46	460	500	82.8	K01510							No	3-prime termini does not have similarity to known domains or other proteins		Eukaryotic	Tree is almost completely eukaryote sequences
	K01514	PRUNE, PPX1; exopolyphosphatase [EC:3.6.1.11]	3.6.1.11	-	MSTRG.13432.1.p1	Nuclear	complete	220	617	2	619	K01514	3	380	380	99.2105	K01514	1	185	7	201	95.5665	Initial gene had crTP	No	Looks fine. Possible alt-start at start of KEGG hit that would remove crTP		Eukaryotic	In a tree that is almost completely composed of eukaryotes.
	K01515	nudF; ADP-ribose pyrophosphatase [EC:3.6.1.13]	3.6.1.13	EAQ76501	MSTRG.8783.3.p1	Nuclear	complete	18	199	19	218	K01515	0	176	182	96.7033								No			Eukaryotic	In strongly supported eukaryotic clade. Is basal to eukaryotes but not strong HGT evidence.
	K01517	ADPRM; manganese-dependent ADP-ribose/CDP-alcohol diphosphatase [EC:3.6.1.13 3.6.1.16 3.6.1.53]	3.6.1.13; 3.6.1.16; 3.6.1.53	-	MSTRG.25284.1.p1	Nuclear	complete	92	416	9	425	K01517	18	333	334	94.3114	K01517							No			Eukaryotic	In strongly supported eukaryotic clade.	KR01 sequences grouped together in tree.
					MSTRG.6823.3.p1	Nuclear	5prime_partial	0	387	5	392	K01517	12	323	332	93.6747	K01517							No			Eukaryotic	In strongly supported eukaryotic clade.
	K01519	ITPA; inosine triphosphate pyrophosphatase [EC:3.6.1.-]	3.6.1.-	-	MSTRG.11874.1.p1	Nuclear	complete	161	349	8	357	K01519	3	193	199	95.4774	K01519	9	154	58	202	70.936	Initial gene had crTP	No	Looks fine. Possible alt-start closer to start of KEGG hit that would remove crTP		Eukaryotic	In strong BS clade with eukaryotes.	All KR01 proteins group together in tree, both have single P. chromatophora orthologs. Duplication in common ancestor of Paulinella
					MSTRG.24583.1.p1	Nuclear	complete	4	183	26	209	K01519	7	190	204	89.7059	K01519							No			Eukaryotic	In strong BS clade with eukaryotes.
	K01522	FHIT; bis(5'-adenosyl)-triphosphatase [EC:3.6.1.29]	3.6.1.29	-	MSTRG.312.1.p1	Nuclear	complete	205	314	3	317	K01522	0	106	182	58.2418	K01522							Yes	Possible two copies of the KEGG genes fused into a single gene; look further into this		Eukaryotic	Tree is almost completely eukaryote sequences
	K01756	purB, ADSL; adenylosuccinate lyase [EC:4.3.2.2]	4.3.2.2	EAQ76193	MSTRG.6096.1.p1	Nuclear	complete	72	531	1	532	K01756	0	455	455	100	K01756						(+150) aa extension in original protein	No			Eukaryotic	In strong BS clade with eukaryotes.	KR01 proteins are grouped together in tree with their P. chromatophora orthologs. Duplication in the common ancestor of both species.
					MSTRG.9958.1.p1	Nuclear	complete	59	517	1	518	K01756	0	455	455	100	K01756							Yes			Eukaryotic	In strong BS clade with eukaryotes.
	K01768	E4.6.1.1; adenylate cyclase [EC:4.6.1.1]	4.6.1.1	EAQ75181;EAQ76576;EAQ76585	MSTRG.6905.1.p1	Nuclear	3prime_partial	667	839	25	864	K01768	1454	1621	1828	9.13567	K01768							No	Lots of extra functional domains at 5-prime termini; Maybe this is part of the KEGG gene but the hit is broken up for some reason??; look further into this		Eukaryotic	In big weak clade of eukaryotes. No evidence of bacterial HGT.	MSTRG.6905.1.p1 and MSTRG.8769.3.p1 are grouped together; MSTRG.17428.2.p1 is by its self in the tree; MSTRG.25154.2.p1 is by its self in the tree.
					MSTRG.17428.2.p1	Nuclear	complete	502	733	94	827	K01768	1609	1857	2028	12.2288	K01768							No	Lots of extra functional domains at 5-prime termini; Maybe this is part of the KEGG gene but the hit is broken up for some reason??; look further into this		Eukaryotic	In big weak clade of eukaryotes. No evidence of bacterial HGT.
					MSTRG.8769.3.p1	Nuclear	complete	125	345	89	434	K01768	1061	1291	1425	16.1404	K01768							No	One extra functional domain at 5-prime termini; Maybe this is part of the KEGG gene but the hit is broken up for some reason??; look further into this		Eukaryotic	In big weak clade of eukaryotes. No evidence of bacterial HGT.		5-prime partial
					MSTRG.25154.2.p1	Nuclear	complete	180	519	34	553	K01768	44	379	838	39.9761	K13298;K18438							No	No extra functional domains; slightly longer KEGG top hit, maybe different functional type?		Eukaryotic	In big weak clade of eukaryotes. No evidence of bacterial HGT.
	K01835	pgm; phosphoglucomutase [EC:5.4.2.2]	5.4.2.2	EAQ76310	MSTRG.19364.1.p1	Nuclear	complete	2	563	1	564	K01835	6	588	588	98.9796	K01835							No			Eukaryotic	In strongly supported eukaryotic clade.
	K01923	purC; phosphoribosylaminoimidazole-succinocarboxamide synthase [EC:6.3.2.6]	6.3.2.6	EAQ76110	MSTRG.7998.1.p1	Nuclear	complete	33	324	6	330	K01923	7	292	297	95.9596	K01923							No			Eukaryotic	In strongly supported eukaryotic clade.
	K01933	purM; phosphoribosylformylglycinamidine cyclo-ligase [EC:6.3.3.1]	6.3.3.1	EAQ76774	MSTRG.9541.1.p1	Nuclear	complete	43	433	1	434	K01933	3	387	387	99.2248	K01933;K11787							No			Eukaryotic	In clade of eukaryotic sequences. Bacteria mixed in eukaryotic clade but there is not evidence of bacterial HGT to KR01.
	K01939	purA, ADSS; adenylosuccinate synthase [EC:6.3.4.4]	6.3.4.4	EAQ73482;EAQ74936	MSTRG.25312.1.p1	Nuclear	complete	0	225	15	240	K01939	210	433	436	51.1468	K01939							No			Eukaryotic	In strong BS clade with eukaryotes.	Two KR01 proteins group together in the tree	Partial - Missing 5-prime end of protein, likely because gene is touching the end of the scaffold; full variant present in P. chromatophora
					MSTRG.20131.1.p1	Nuclear	3prime_partial	4	213	13	226	K01939	11	220	493	42.3935	K01939							Yes			Eukaryotic	In strong BS clade with eukaryotes.		Partial - Missing 3-prime end of protein; likely because gene is ~1.4 Kbp from the end of the scaffold; full variant present in P. chromatophora
					KX897545.1_prot_APP88625.1_816	Plastid
	K01945	purD; phosphoribosylamine---glycine ligase [EC:6.3.4.13]	6.3.4.13	EAQ76112	MSTRG.11290.1.p1	Nuclear	3prime_partial	36	216	0	216	K01945	0	180	427	42.1546	K01945							No			Uncertain	In weakly supported clade of eukaryotes+bacteria+archaea. Possible HGT but not conclusive enough.		3-prime partial.
	K01951	guaA, GMPS; GMP synthase (glutamine-hydrolysing) [EC:6.3.5.2]	6.3.5.2	EAQ75767	MSTRG.17803.1.p1	Nuclear	complete	28	656	1	657	K01951	8	624	624	98.7179	K01951							No			Eukaryotic	In strong BS clade with eukaryotes.
					KX897545.1_prot_APP88209.1_400	Plastid
	K01952	PFAS, purL; phosphoribosylformylglycinamidine synthase [EC:6.3.5.3]	6.3.5.3	-	MSTRG.834.1.p1	Nuclear	complete	125	1164	10	1174	K01952	270	1408	1410	80.7092	K01952							No	Looks fine. Possible alt-start closer to start of KEGG hit		Uncertain	In strong BS clade with mostly eukaryotes. Is positioned basal to all the other eukaryotes in the clade, and has a very long branch length.
	K02428	rdgB; XTP/dITP diphosphohydrolase [EC:3.6.1.66]	3.6.1.66	EAQ73545;EAQ73772;EAQ76369;EAQ76528	KX897545.1_prot_APP88652.1_843	Plastid
	K03651	cpdA; 3',5'-cyclic-AMP phosphodiesterase [EC:3.1.4.53]	3.1.4.53	EAQ76221	MSTRG.13433.1.p1	Nuclear	complete	136	432	14	446	K03651	23	324	353	85.2691								No	Low read mapping at 5-prime UTR (possibly because of SL seq addition site); Looks fine within ORF.		Uncertain	Only 2 sequences (both bacterial) were returned by the BLASTP analysis. This is too few protein to make a tree with, so one was not built for this protein. Top BLASTP hits to NCBI's nr database are bacteria, so it is possibly of bacterial origin however the lack of significant hits to the database we used make this difficult to say for sure.
	K03783	punA, PNP; purine-nucleoside phosphorylase [EC:2.4.2.1]	2.4.2.1	-	MSTRG.4695.1.p1	Nuclear	complete	0	154	19	173	K03783	133	286	286	53.4965	K03783							No			Eukaryotic	In strong BS clade with eukaryotes.		Sequence is partial but has full P. chromatophora orthologs; gene in middle of scaffold, no evidence of misassembly or misprediction
	K06928	NTPCR; nucleoside-triphosphatase [EC:3.6.1.15]	3.6.1.15		MSTRG.15872.1.p1	Nuclear	5prime_partial	53	298	5	303	K06928	2	189	190	98.4211	K06928							No			Eukaryotic	Tree is mostly eukaryotes with some bacteria+archaea in a separate clade.
	K09913	ppnP; purine/pyrimidine-nucleoside phosphorylase [EC:2.4.2.1 2.4.2.2]	2.4.2.1; 2.4.2.2	-	MSTRG.6408.1.p1	Nuclear	complete	56	159	3	162	K09913	6	108	109	93.578								No			Uncertain	Tree is mostly bacteria with eukaryotes scattered throughtout. Possibly HGT?	Two KR01 proteins group together in the tree
					MSTRG.6409.1.p1	Nuclear	complete	214	317	3	320	K09913	6	108	109	93.578		15	200	20	202	89.6552	Initial gene didn’t have crTP, corrected gene does	No	Looks fine. Possible alt-start closer to start of KEGG hit that would remove crTP		Uncertain	Tree is mostly bacteria with eukaryotes scattered throughtout. Possibly HGT?
	K10807	RRM1; ribonucleoside-diphosphate reductase subunit M1 [EC:1.17.4.1]	1.17.4.1	-	MSTRG.3989.1.p1	Nuclear	complete	0	775	109	884	K10807	0	791	807	98.0173	K10807							No	Looks fine; 3-prime termini doesn’t have similarity to known domains or othe rproteins; nothing too exciting		Eukaryotic	In weakly supported eukaryotic clade with bactera and virus sequences present but not close to KR01 sequence. No strong evidence of HGT so likely eukayotic.
	K10808	RRM2; ribonucleoside-diphosphate reductase subunit M2 [EC:1.17.4.1]	1.17.4.1	-	MSTRG.12045.1.p1	Nuclear	complete	61	383	1	384	K10808	6	330	330	98.1818	K10808							No			Eukaryotic	In weakly supported eukaryotic clade with some virus sequences spread throughout. No strong evidence of HGT so likely eukayotic.
	K11175	purN; phosphoribosylglycinamide formyltransferase 1 [EC:2.1.2.2]	2.1.2.2	EAQ74543	MSTRG.838.1.p1	Nuclear	complete	18	189	66	255	K11175	0	152	192	79.1667	K11175;K11787							No			Bacterial	In bacterial clade separate from eukaryotic sequence in the tree. Deep nodes don’t have the strongest support but the eukayotic sequences in the major clade all have extended 5-prime ends and the bacteria + KR01 do not.
	K11751	ushA; 5'-nucleotidase / UDP-sugar diphosphatase [EC:3.1.3.5 3.6.1.45]	3.1.3.5; 3.6.1.45	-	MSTRG.831.1.p1	Nuclear	complete	183	738	2794	3532	K11751	36	520	523	92.543	K04615							No	Lots of extra domains at 3-prime termini; look further into this		Eukaryotic	In strong BS clade with eukaryotes + same (possibly partial) bacteral sequences.		Protein might have extra sequence that might only be conserved in a few other taxa
					MSTRG.19222.1.p1	Nuclear	complete	60	601	1042	1643	K11751	21	521	524	95.4198	K19970							No	2 extra domains at 3-prime termini; look further into this		Eukaryotic	In strong BS clade with eukaryotes + bacteria (is clearly separated from bacteria by strong BS nodes)
	K12304	CANT1; soluble calcium-activated nucleotidase 1 [EC:3.6.1.6]	3.6.1.6	-	MSTRG.971.1.p1	Nuclear	complete	129	443	1	444	K12304	173	491	495	64.2424	K12304							No	Looks fine. Possible alt-start closer to start of KEGG hit		Eukaryotic	Tree is mostly eukaryotes with some bacteria in a separate clade.	KR01 sequences are in different parts of the tree. Each have a P. chromatophora ortholog.
					MSTRG.2459.4.p1	Nuclear	complete	42	353	18	371	K12304	76	379	379	79.9472	K12304							No			Eukaryotic	Tree is mostly eukaryotes with some bacteria in a separate clade.
	K13293	PDE4; cAMP-specific phosphodiesterase 4 [EC:3.1.4.53]	3.1.4.53	-	MSTRG.7421.1.p1	Nuclear	complete	285	646	44	690	K13293	125	464	537	63.1285	K13293							No	Looks fine. Possible alt-start closer to start of KEGG hit		Eukaryotic	Tree is almost completely eukaryote sequences	MSTRG.21654.2.p1 and MSTRG.23343.1.p1 are in a group together, MSTRG.7421.1.p1 is separate in the tree. Both groups have P chromatophora orthologs.
					MSTRG.21654.2.p1	Nuclear	complete	408	767	549	1316	K13293	1	311	322	96.2733	K13755							No	Looks fine. Possible alt-start closer to start of KEGG hit; long5- and 3-prime termini don’t have homology to other domains or proteins		Eukaryotic	Tree is almost completely eukaryote sequences
					MSTRG.23343.1.p1	Nuclear	complete	235	570	4	574	K13293	114	469	475	74.7368	K13293;K13755							No	Looks fine. Possible alt-start closer to start of KEGG hit		Eukaryotic	Tree is almost completely eukaryote sequences		Slightly 5-prime partial
	K13755	PDE1; calcium/calmodulin-dependent 3',5'-cyclic nucleotide phosphodiesterase [EC:3.1.4.17]	3.1.4.17	-	MSTRG.7553.2.p1	Nuclear	complete	159	522	277	799	K13755	329	650	682	47.0674	K13755							No	Looks fine. KEGG top hit is quite short, should extend into long 5-prime termini but it doesn’t; 3-prime termini doesn’t have homology to other domains or proteins		Eukaryotic	Tree is almost completely eukaryote sequences	KR01 sequences are in different parts of the tree. Each KR01 sequence has a P. chromatophora ortholog.	All the Paulinella sequences have divergent 5-prime ends. Could explain why they have lower UniProt top hit coverage
					MSTRG.7121.4.p1	Nuclear	complete	530	816	236	1052	K13755	638	921	1054	26.8501	K13755							No	Looks fine. Possible alt-start closer to start of KEGG hit; 3-prime termini doesn’t have homology to other domains or proteins		Eukaryotic	Tree is almost completely eukaryote sequences
	K13761	PDE9; high affinity cGMP-specific 3',5'-cyclic phosphodiesterase 9 [EC:3.1.4.35]	3.1.4.35	-	MSTRG.9188.1.p1	Nuclear	complete	1812	2078	5	2083	K13761	65	325	387	67.1835	K13761							No	Other domains in 5-prime termini, maybe fused gene??; Look further into this		Eukaryotic	In strongly supported eukaryotic clade.
	K13988	NUDT9; ADP-ribose pyrophosphatase [EC:3.6.1.13]	3.6.1.13	-	MSTRG.3896.1.p1	Nuclear	complete	20	255	77	332	K13988	0	241	241	100	K13988							No			Eukaryotic	Tree is mostly eukaryotes with some bacteria spread throughout the tree. KR01 sequences are clearly separate from bacterial sequences..
	K15779	PGM2; phosphoglucomutase / phosphopentomutase [EC:5.4.2.2 5.4.2.7]	5.4.2.2; 5.4.2.7	-	MSTRG.24662.1.p1	Nuclear	complete	21	633	3	636	K15779	1	604	1302	46.3134	K01835							No			Eukaryotic	In strongly supported eukaryotic clade.
	K18532	AK6, FAP7; adenylate kinase [EC:2.7.4.3]	2.7.4.3	-	MSTRG.8083.1.p1	Nuclear	complete	8	168	79	247	K18532	2	161	175	90.8571	K18532							No			Eukaryotic	In strong BS clade with eukaryotes.
	K23265	purQ; phosphoribosylformylglycinamidine synthase subunit PurQ / glutaminase [EC:6.3.5.3 3.5.1.2]	6.3.5.3; 3.5.1.2	EAQ73739	KX897545.1_prot_APP87930.1_121	Plastid
	K23269	purL; phosphoribosylformylglycinamidine synthase subunit PurL [EC:6.3.5.3]	6.3.5.3	EAQ75725	KX897545.1_prot_APP88186.1_377	Plastid
	K24242	NT5C3; cytosolic 5'-nucleotidase 3 [EC:3.1.3.5 3.1.3.-]	3.1.3.5; 3.1.3.-	-	MSTRG.21922.1.p1	Nuclear	complete	251	523	5	528	K24242	4	271	276	96.7391	K24242	85	233	64	203	68.4729	Initial gene had crTP	No	Looks fine. Possible alt-start closer to start of KEGG hit that would remove crTP		Eukaryotic	Tree only has eukaryotes	All KR01 proteins group together in tree. Duplication in common ancestor of Paulinella
					MSTRG.16505.1.p1	Nuclear	5prime_partial	121	431	6	437	K24242	23	330	331	92.7492	K24242							No	5-prime partial --- Looks fine. Possible alt-start closer to start of KEGG hit - Maybe that is the real start site considering the protein is 5-prime partial		Eukaryotic	Tree only has eukaryotes
Histidine Metabolism (map00340)	K00765	ATP phosphoribosyltransferase [EC:2.4.2.17]	2.4.2.17	EAQ74750	KX897545.1_prot_APP88666.1_857	Plastid
	K01663	imidazole glycerol-phosphate synthase [EC:4.3.2.10]	4.3.2.10	-	MSTRG.5172.1.p1	Nuclear	complete	197	800	3	803	K01663	2	545	545	99.633	K01663	7	191	21	203	89.6552	Initial gene had crTP	No			Eukaryotic	In strong BS clade with eukaryotes.
	K01814	phosphoribosylformimino-5-aminoimidazole carboxamide ribotide isomerase [EC:5.3.1.16]	5.3.1.16	EAQ73877	MSTRG.7507.1.p1	Nuclear	complete	284	574	7	581	K01814	1	289	305	94.4262	K01814	20	280	21	202	89.1626	Initial gene had crTP	No			Eukaryotic	Between clade of eukaryotes and a clade of bacteria; clade of bacteria is separated by strong BS nodes. No strong evidence of HGT.
	K11755	phosphoribosyl-AMP cyclohydrolase / phosphoribosyl-ATP pyrophosphohydrolase [EC:3.5.4.19 3.6.1.31]	3.5.4.19; 3.6.1.31	EAQ74855	KX897545.1_prot_APP87820.1_11	Plastid
Pyrimidine Metabolism (map00240)	K00226	pyrD; dihydroorotate dehydrogenase (fumarate) [EC:1.3.98.1]	1.3.98.1	EAQ74251	MSTRG.1224.1.p1	Nuclear	5prime_partial	2	75	9	84	K00226	12	81	319	21.6301	K00226							Yes			Eukaryotic	In strongly supported eukaryotic clade.	KR01 sequences grouped together in tree.	3-prime partial.
					MSTRG.1225.1.p1	Nuclear	complete	1	263	63	326	K00226	55	306	311	80.7074	K00226							No			Eukaryotic	In strongly supported eukaryotic clade.
	K00254	DHODH, pyrD; dihydroorotate dehydrogenase [EC:1.3.5.2]	1.3.5.2	EAQ76618	KX897545.1_prot_APP88135.1_326	Plastid
	K00524	nrdJ; ribonucleotide reductase, class II [EC:1.17.4.2]	1.17.4.2	-	KX897545.1_prot_APP88576.1_767	Plastid
	K00527	rtpR; ribonucleoside-triphosphate reductase (thioredoxin) [EC:1.17.4.2]	1.17.4.2	-	MSTRG.18906.1.p1	Nuclear	complete	26	707	1	708	K00527	7	655	655	98.9313	K00525							No			Bacterial			Already described.
	K00609	pyrB, PYR2; aspartate carbamoyltransferase catalytic subunit [EC:2.1.3.2]	2.1.3.2	EAQ75419	MSTRG.21874.1.p1	Nuclear	internal	142	288	2	290	K00609	0	152	316	48.1013	K00609	0	135	72	203	64.532	Initial gene had crTP	No	5- and 3-prime partial --- Possible alt-start closer to start of KEGG hit that would remove crTP - Maybe that is the real start site considering the protein is 5- and 3-prime partial		Uncertain	In strong BS clade with mostly bacteria + archaea. Does sit basal to some eukaryotes but these sequences are clearly separate from the other eukaryotic sequences in the tree (the other eukaryotic sequences also have very different proteins according to the alignment; lots more 5-prime sequence in the eukaryotic sequences then the bacterial versions)		Partial - Missing 3-prime end of protein; in the middle of a small (40 Kbp) scaffold, 3-prime end is ~5 Kbp from end of scaffold, possible that it is truncated because of this; full variant present in P. chromatophora
	K00761	upp, UPRT; uracil phosphoribosyltransferase [EC:2.4.2.9]	2.4.2.9	EAQ73733	KX897545.1_prot_APP88061.1_252	Plastid
	K00762	pyrE; orotate phosphoribosyltransferase [EC:2.4.2.10]	2.4.2.10	EAQ74889;EAQ76532	KX897545.1_prot_APP88279.1_470	Plastid
	K00876	udk, UCK; uridine kinase [EC:2.7.1.48]	2.7.1.48	-	MSTRG.28031.1.p1	Nuclear	complete	248	410	36	446	K00876	19	171	205	74.1463		20	199	27	202	86.2069	Initial gene had crTP	No	No real alt-start sites. Good example of crTP - less ambiguous. Low read mapping at 3-prime end		Eukaryotic	In strong (mostly) BS clade with eukaryotes + some bacteria. Does have bacterial clade near by; not strong enough evidence for HGT.		crTP might be affecting 5-prime end of alignment
					MSTRG.25663.1.p1	Nuclear	complete	60	257	67	324	K00876	13	200	219	85.3881	K00876							No			Bacteria	In strongly supported clade of bacteria. No deeply placed in bacterial clade but clearly doesn’t sit in eukaryotic clades.
	K00940	ndk, NME; nucleoside-diphosphate kinase [EC:2.7.4.6]	2.7.4.6	EAQ76583	MSTRG.7674.2.p1	Nuclear	complete	41	199	1	200	K00940	75	234	236	67.3729	K00940							No			Eukaryotic			Already described.
					MSTRG.13723.1.p1	Nuclear	complete	1	228	4	232	K00940	4	218	221	96.8326	K00940							Yes			Eukaryotic
					KX897545.1_prot_APP88146.1_337	Plastid
	K00943	tmk, DTYMK; dTMP kinase [EC:2.7.4.9]	2.7.4.9	EAQ75333	MSTRG.9240.1.p1	Nuclear	complete	70	274	15	289	K00943	5	211	214	96.2617	K00943							No			Eukaryotic	In weak clade with eukaryotes; deeply nested so likely eukaryotic origin.
					KX897545.1_prot_APP88085.1_276	Plastid
	K01081	E3.1.3.5; 5'-nucleotidase [EC:3.1.3.5]	3.1.3.5	-	MSTRG.17384.1.p1	Nuclear	complete	3	194	339	533	K01081	1	177	186	94.6237	K01081							No	Has DUF4517 domain at 3-prime termini; look further into this		Eukaryotic			Already described.
					MSTRG.27764.1.p1	Nuclear	complete	13	540	88	628	K01081	12	529	549	94.1712	K01081;K11751							No			Eukaryotic
	K01465	URA4, pyrC; dihydroorotase [EC:3.5.2.3]	3.5.2.3	EAQ74891;EAQ74926	KX897545.1_prot_APP87812.1_3	Plastid
	K01485	codA; cytosine/creatinine deaminase [EC:3.5.4.1 3.5.4.21]	3.5.4.1; 3.5.4.21	EAQ73641;EAQ74433	KX897545.1_prot_APP87895.1_86	Plastid
	K01489	cdd, CDA; cytidine deaminase [EC:3.5.4.5]	3.5.4.5	-	MSTRG.23658.1.p1	Nuclear	5prime_partial	337	382	9	391	K01489	72	114	128	32.8125								No	5-prime partial --- alt-start codon ~170aa along seq that might be real start codon.		Eukaryotic	Tree is only eukaryotic sequences		Sequence does not match conserved regions in the alignment well.
	K01494	dcd; dCTP deaminase [EC:3.5.4.13]	3.5.4.13	EAQ75459;EAQ76479	MSTRG.7644.1.p1	Nuclear	complete	12	250	57	307	K01494	18	253	255	92.1569								No			Eukaryotic	In strong BS clade with eukaryotes		Might have extra sequence at 3-prime end; functional domain appear intact.
					KX897545.1_prot_APP88297.1_488	Plastid
	K01510	ENTPD1_3_8, CD39; apyrase [EC:3.6.1.5]	3.6.1.5	-	MSTRG.21143.1.p1	Nuclear	complete	33	500	220	720	K01510	46	460	500	82.8	K01510							No	Fine Low read coverage along 3-prime UTR		Eukaryotic			Already described.
	K01519	ITPA; inosine triphosphate pyrophosphatase [EC:3.6.1.-]	3.6.1.-	-	MSTRG.11874.1.p1	Nuclear	complete	161	349	8	357	K01519	3	193	199	95.4774	K01519	9	154	58	202	70.936	Initial gene had crTP	No	Looks fine. Possible alt-start closer to start of KEGG hit that would remove crTP		Eukaryotic			Already described.
					MSTRG.24583.1.p1	Nuclear	complete	4	183	26	209	K01519	7	190	204	89.7059	K01519							No			Eukaryotic
	K01520	dut, DUT; dUTP pyrophosphatase [EC:3.6.1.23]	3.6.1.23	-	MSTRG.27457.1.p1	Nuclear	complete	397	513	6	519	K01520	18	136	154	76.6234	K01520	5	234	9	189	88.67	Initial gene had crTP	No	Long 5-prime end that extend right to near start of transcript (possibly ORF too long), alt-start codons would truncate crTP		Eukaryote	In weak BS clade with mostly eukaryotes + some bacteria and viruses.
					MSTRG.19767.1.p1	Nuclear	3prime_partial	8	117	1	118	K01520	4	113	155	70.3226	K01520							No			Eukaryote	In weak BS clade with mostly eukaryotes + some bacteria and viruses.		Missing end of protein; functional region of protein appears to be full length
	K01591	pyrF; orotidine-5'-phosphate decarboxylase [EC:4.1.1.23]	4.1.1.23	EAQ76096	KX897545.1_prot_APP88463.1_654	Plastid
	K01937	pyrG, CTPS; CTP synthase [EC:6.3.4.2]	6.3.4.2	EAQ76380	MSTRG.26400.1.p1	Nuclear	complete	0	562	36	598	K01937	0	546	861	63.4146	K01937							No			Eukaryotic	In strong BS clade with eukaryotes.
					KX897545.1_prot_APP88166.1_357	Plastid
	K01955	carB, CPA2; carbamoyl-phosphate synthase large subunit [EC:6.3.5.5]	6.3.5.5	EAQ73983	KX897545.1_prot_APP88558.1_749	Plastid
	K01956	carA, CPA1; carbamoyl-phosphate synthase small subunit [EC:6.3.5.5]	6.3.5.5	EAQ75106	KX897545.1_prot_APP88018.1_209	Plastid
	K03465	thyX, thy1; thymidylate synthase (FAD) [EC:2.1.1.148]	2.1.1.148	-	KX897545.1_prot_APP88298.1_489	Plastid
	K03783	punA, PNP; purine-nucleoside phosphorylase [EC:2.4.2.1]	2.4.2.1	-	MSTRG.4695.1.p1	Nuclear	complete	0	154	19	173	K03783	133	286	286	53.4965	K03783							No			Eukaryotic			Already described.
	K09019	rutE; 3-hydroxypropanoate dehydrogenase [EC:1.1.1.-]	1.1.1.-	-	MSTRG.16785.1.p1	Nuclear	complete	210	343	3	346	K09019	0	135	194	69.5876	K09019	0	198	9	201	94.5813	Initial gene didn’t have crTP, corrected gene does	No	Long 5-prime end that extend right to near start of transcript (possibly ORF too long), alt-start codons would truncate crTP		Uncertain	In strongly supported clade with small number of eukaryotes + archaea; tree is majority bacteria. Could be HGT but Paulinella sit basal to all other groupings so it is hard to say for sure.	KR01 sequences are grouped together in the tree.
					MSTRG.19878.1.p1	Nuclear	complete	28	221	1	222	K09019	8	203	203	96.0591	K09019							No			Uncertain
	K09903	pyrH; uridylate kinase [EC:2.7.4.22]	2.7.4.22	EAQ74917	KX897545.1_prot_APP88634.1_825	Plastid
	K09913	ppnP; purine/pyrimidine-nucleoside phosphorylase [EC:2.4.2.1 2.4.2.2]	2.4.2.1; 2.4.2.2	-	MSTRG.6408.1.p1	Nuclear	complete	56	159	3	162	K09913	6	108	109	93.578								No			Uncertain			Already described.
					MSTRG.6409.1.p1	Nuclear	complete	214	317	3	320	K09913	6	108	109	93.578		15	200	20	202	89.6552	Initial gene didn’t have crTP, corrected gene does	No	Looks fine. Possible alt-start closer to start of KEGG hit that would remove crTP		Uncertain
	K10807	RRM1; ribonucleoside-diphosphate reductase subunit M1 [EC:1.17.4.1]	1.17.4.1	-	MSTRG.3989.1.p1	Nuclear	complete	0	775	109	884	K10807	0	791	807	98.0173	K10807							No	3-prime termini lacks homology; nothing too interesting in this gene		Eukaryotic	In a weak BS clade with mostly Eukaryotes + some bacteria and viruses
	K10808	RRM2; ribonucleoside-diphosphate reductase subunit M2 [EC:1.17.4.1]	1.17.4.1	-	MSTRG.12045.1.p1	Nuclear	complete	61	383	1	384	K10808	6	330	330	98.1818	K10808							No			Eukaryotic	In a weak BS clade with mostly Eukaryotes + some viruses
	K11540	CAD; carbamoyl-phosphate synthase / aspartate carbamoyltransferase / dihydroorotase [EC:6.3.5.5 2.1.3.2 3.5.2.3]	6.3.5.5; 2.1.3.2; 3.5.2.3	-	MSTRG.13416.1.p1	Nuclear	3prime_partial	43	536	0	536	K11540	2	514	2671	19.1689	K11540							No			Eukaryotic	In weak BS clade (strong internal nodes) with eukaryotes. Alignment shows clearly that KR01+eukaryotic sequecnes are of different type then bacterial and archaeal proteins (they have extra conserved sequence at there 3-prime ends that the non-eukaryotes largely dont have).		Partial - Missing 3-prime end of protein; in the middle of a small (80 Kbp) scaffold, 3-prime end is < 10 Kbp from end of scaffold, possible that it is truncated because of this; full variant present in P. chromatophora
	K11541	URA2; carbamoyl-phosphate synthase / aspartate carbamoyltransferase [EC:6.3.5.5 2.1.3.2]	6.3.5.5; 2.1.3.2	-	MSTRG.9073.1.p1	Nuclear	complete	0	892	25	917	K11541	615	1489	2171	40.2579	K11540							No			Eukaryotic	In strong BS clade with eukaryotes.		Partial - Missing 5-prime end of protein; in the middle of a small (107 Kbp) scaffold, 5-prime end is ~ 10 Kbp from end of scaffold, possible that it is truncated because of this;
	K11751	ushA; 5'-nucleotidase / UDP-sugar diphosphatase [EC:3.1.3.5 3.6.1.45]	3.1.3.5; 3.6.1.45	-	MSTRG.831.1.p1	Nuclear	complete	183	738	2794	3532	K11751	36	520	523	92.543	K04615							No	Lots of extra functional domains at 3prime termini; look further into this		Eukaryotic			Already described.
					MSTRG.19222.1.p1	Nuclear	complete	60	601	1042	1643	K11751	21	521	524	95.4198	K19970							No	2 extra functional domains at 3prime termini; look further into this (possibly similar, but shorter version of above gene)		Eukaryotic
	K12304	CANT1; soluble calcium-activated nucleotidase 1 [EC:3.6.1.6]	3.6.1.6	-	MSTRG.971.1.p1	Nuclear	complete	129	443	1	444	K12304	173	491	495	64.2424	K12304							No	Looks fine. Possible alt-start closer to start of KEGG hit		Eukaryotic			Already described.
					MSTRG.2459.4.p1	Nuclear	complete	42	353	18	371	K12304	76	379	379	79.9472	K12304							No			Eukaryotic
	K13421	UMPS; uridine monophosphate synthetase [EC:2.4.2.10 4.1.1.23]	2.4.2.10; 4.1.1.23	-	MSTRG.5317.1.p1	Nuclear	complete	0	477	7	484	K13421	0	473	476	99.3697	K13421							No			Eukaryotic	In strong BS clade with mostly eukaryotic sequences + some bacteria.
	K13799	panC-cmk; pantoate ligase / CMP/dCMP kinase [EC:6.3.2.1 2.7.4.25]	6.3.2.1; 2.7.4.25	EAQ76776	KX897545.1_prot_APP88384.1_575	Plastid
	K13998	DHFR-TS; dihydrofolate reductase / thymidylate synthase [EC:1.5.1.3 2.1.1.45]	1.5.1.3; 2.1.1.45	-	MSTRG.21233.1.p1	Nuclear	complete	6	503	1	504	K13998	10	523	523	98.088	K00560							No			Eukaryotic	In strongly supported clade with mostly eukaryotes + some viruses.	KR01 sequences are in different parts of the tree.
					MSTRG.27860.1.p1	Nuclear	complete	99	275	3	278	K13998	5	190	499	37.0741	K00287							No			Eukaryotic	In strongly supported clade with mostly eukaryotes + some viruses and a clade of bacteria. KR01 sequence is clearly separate from bacterial sequences.
	K16330	K16330; pseudouridylate synthase / pseudouridine kinase [EC:4.2.1.70 2.7.1.83]	4.2.1.70; 2.7.1.83	-	MSTRG.26247.2.p1	Nuclear	complete	27	629	48	677	K16330	15	661	707	91.372	K16329;K16330							Yes			Eukaryotic	In strong BS clade with eukaryotes.
	K16904	DCTPP1; dCTP diphosphatase [EC:3.6.1.12]	3.6.1.12	-	MSTRG.9895.1.p1	Nuclear	complete	37	153	102	255	K16904	8	124	150	77.3333	K16904							No	3-prime termini don’t have homology to domains or other proteins; nothing else of interest		Eukaryotic	In weak BS clade with eukaryotes + 3 bacteria. Clearly separate from bacteria.
	K24242	NT5C3; cytosolic 5'-nucleotidase 3 [EC:3.1.3.5 3.1.3.-]	3.1.3.5; 3.1.3.-	-	MSTRG.21922.1.p1	Nuclear	complete	251	523	5	528	K24242	4	271	276	96.7391	K24242	85	233	64	203	68.4729	Initial gene had crTP	No	Looks fine. Possible alt-start closer to start of KEGG hit that would remove crTP		Eukaryotic			Already described.
					MSTRG.16505.1.p1	Nuclear	5prime_partial	121	431	6	437	K24242	23	330	331	92.7492	K24242							No	5-prime partial --- Protein is 5-prime partial, alt-start codon ~70aa along seq that might be real start codon.		Eukaryotic
