# Supplementary material for: Loss of key endosymbiont genes may facilitate early host control of the chromatophore in Paulinella
Source: iScience. 2022 Aug 17;25(9):104974. doi: 10.1016/j.isci.2022.104974 (PMC9450145; doi:10.1016/j.isci.2022.104974)
Supplement: Table S3. Results from the seach for key missing enzymes in the KR01 nuclear and chromatophore genomes. Related to Tables 1 and 2 and Figures 1 and 2 [file mmc4.xlsx]

## Sheet: SuppTable_S3
Supplementary Table S3: Results from the seach for key missing enzymes in the KR01 nuclear and chromatophore genomes. Related to Tables 1 and 2 and Figures 1 and 2.
	Evidence for being nuclear-encoded (KAAS annotated de novo transcripts)	Evidence for being chromatophore-encoded (tBLASTn hits; e-value < 1x10-5)
Cytosine metabolism
# EC 3.5.4.1
K01485	No	Yes (expected)
K03365	No	Yes
# EC 2.4.2.2
K00756	No	No
K09913	Yes (expected)	No
# EC 3.2.2.8
K10213	No	No
# EC 3.2.2.10
K06966	No	No
Conversion of SAMP to AMP (adenylosuccinate lyase)
# EC 4.3.2.2
K01756	Yes (expected)	No
